# Supplementary material for: Data on genome sequencing, assembly, annotation and genomic analysis of Rhodococcus rhodochrous strain SPC17 isolated from Lonar Lake
Source: Data Brief. 2020 Feb 26;29:105336. doi: 10.1016/j.dib.2020.105336 (PMC7058525; doi:10.1016/j.dib.2020.105336)
Supplement: Multimedia component 1 [file mmc1.xlsx]

## Sheet: Supplimentary Sheet-S1
Feature ID	Type	Contig	Start	Stop	Frame	Strand	Length (bp)	Function	Subsystem	NCBI GI	locus
fig|1829.46.peg.1	CDS	NODE_10_length_195140_cov_16.8621	574	2	-1	-	573	Dihydrolipoamide acetyltransferase component of pyruvate dehydrogenase complex (EC 2.3.1.12)	5-FCL-like protein; <br>Dehydrogenase complexes; <br>Pyruvate metabolism II: acetyl-CoA, acetogenesis from pyruvate
fig|1829.46.peg.2	CDS	NODE_10_length_195140_cov_16.8621	875	780	-2	-	96	hypothetical protein	- none -
fig|1829.46.peg.3	CDS	NODE_10_length_195140_cov_16.8621	2383	872	-1	-	1512	Cytosol aminopeptidase PepA (EC 3.4.11.1)	Aminopeptidases (EC 3.4.11.-); <br>Dehydrogenase complexes
fig|1829.46.peg.4	CDS	NODE_10_length_195140_cov_16.8621	2464	3639	1	+	1176	Aminomethyltransferase (glycine cleavage system T protein) (EC 2.1.2.10)	Glycine and Serine Utilization; <br>Glycine cleavage system
fig|1829.46.peg.5	CDS	NODE_10_length_195140_cov_16.8621	3639	4778	3	+	1140	Branched-chain amino acid aminotransferase (EC 2.6.1.42)	Alanine biosynthesis; <br>Branched-Chain Amino Acid Biosynthesis; <br>Isoleucine degradation; <br>Leucine Biosynthesis; <br>Leucine Degradation and HMG-CoA Metabolism; <br>Pyruvate Alanine Serine Interconversions; <br>Valine degradation
fig|1829.46.peg.6	CDS	NODE_10_length_195140_cov_16.8621	5636	4872	-2	-	765	Cobalamin synthase (EC 2.7.8.26)	Cobalamin synthesis
fig|1829.46.peg.7	CDS	NODE_10_length_195140_cov_16.8621	6727	5636	-1	-	1092	Nicotinate-nucleotide--dimethylbenzimidazole phosphoribosyltransferase (EC 2.4.2.21)	Cobalamin synthesis
fig|1829.46.peg.8	CDS	NODE_10_length_195140_cov_16.8621	6851	7084	2	+	234	hypothetical protein	- none -
fig|1829.46.peg.9	CDS	NODE_10_length_195140_cov_16.8621	7773	7099	-3	-	675	CblZ, a non-orthologous displasment for Alpha-ribazole-5&#39;-phosphate phosphatase	- none -
fig|1829.46.peg.10	CDS	NODE_10_length_195140_cov_16.8621	7915	8265	1	+	351	Iron-sulfur cluster insertion protein SCO2161	- none -
fig|1829.46.peg.11	CDS	NODE_10_length_195140_cov_16.8621	8400	9374	3	+	975	Adenosine kinase (EC 2.7.1.20)	Purine conversions
fig|1829.46.peg.12	CDS	NODE_10_length_195140_cov_16.8621	11373	9448	-3	-	1926	Asparagine synthetase [glutamine-hydrolyzing] (EC 6.3.5.4) AsnB	Glutamine, Glutamate, Aspartate and Asparagine Biosynthesis
fig|1829.46.peg.13	CDS	NODE_10_length_195140_cov_16.8621	11422	11643	1	+	222	hypothetical protein	- none -
fig|1829.46.peg.14	CDS	NODE_10_length_195140_cov_16.8621	11732	12802	2	+	1071	Cytochrome c oxidase polypeptide II (EC 1.9.3.1)	CBSS-316057.3.peg.563; <br>Terminal cytochrome C oxidases
fig|1829.46.peg.15	CDS	NODE_10_length_195140_cov_16.8621	12836	13252	2	+	417	Cytochrome c oxidase polypeptide IV (EC 1.9.3.1)	- none -
fig|1829.46.peg.16	CDS	NODE_10_length_195140_cov_16.8621	14364	13354	-3	-	1011	Transcriptional regulator, MerR family, with HEAT domain	- none -
fig|1829.46.peg.17	CDS	NODE_10_length_195140_cov_16.8621	15052	14369	-1	-	684	hypothetical protein	- none -
fig|1829.46.peg.18	CDS	NODE_10_length_195140_cov_16.8621	16876	15215	-1	-	1662	Ubiquinol-cytochrome C reductase, cytochrome B subunit (EC 1.10.2.2)	- none -
fig|1829.46.peg.19	CDS	NODE_10_length_195140_cov_16.8621	18000	16873	-3	-	1128	Ubiquinol-cytochrome C reductase iron-sulfur subunit (EC 1.10.2.2)	- none -
fig|1829.46.peg.20	CDS	NODE_10_length_195140_cov_16.8621	18833	17997	-2	-	837	Ubiquinol-cytochrome C reductase, diheme cytochrome cc subunit	- none -
fig|1829.46.peg.21	CDS	NODE_10_length_195140_cov_16.8621	19503	18934	-3	-	570	Cytochrome c oxidase polypeptide III (EC 1.9.3.1)	CBSS-316057.3.peg.563; <br>Terminal cytochrome C oxidases
fig|1829.46.peg.22	CDS	NODE_10_length_195140_cov_16.8621	19723	20178	1	+	456	hypothetical protein	- none -
fig|1829.46.peg.23	CDS	NODE_10_length_195140_cov_16.8621	20203	21321	1	+	1119	Anthranilate phosphoribosyltransferase (EC 2.4.2.18)	Auxin biosynthesis; <br>Chorismate: Intermediate for synthesis of Tryptophan, PAPA antibiotics, PABA, 3-hydroxyanthranilate and more.; <br>Tryptophan synthesis
fig|1829.46.peg.24	CDS	NODE_10_length_195140_cov_16.8621	21676	21401	-1	-	276	Transcriptional regulator, AsnC family	- none -
fig|1829.46.peg.25	CDS	NODE_10_length_195140_cov_16.8621	23457	21709	-3	-	1749	DNA polymerase III epsilon subunit-related protein MSMEG4261	DNA replication strays
fig|1829.46.peg.26	CDS	NODE_10_length_195140_cov_16.8621	24089	24670	2	+	582	hypothetical protein	- none -
fig|1829.46.peg.27	CDS	NODE_10_length_195140_cov_16.8621	24901	25989	1	+	1089	Cell wall-associated hydrolases (invasion-associated proteins)	- none -
fig|1829.46.peg.28	CDS	NODE_10_length_195140_cov_16.8621	26066	27406	2	+	1341	hypothetical protein	- none -
fig|1829.46.peg.29	CDS	NODE_10_length_195140_cov_16.8621	27478	28647	1	+	1170	Phosphatidylinositol alpha-mannosyltransferase (EC 2.4.1.57)	- none -
fig|1829.46.peg.30	CDS	NODE_10_length_195140_cov_16.8621	28644	29075	3	+	432	hypothetical protein	- none -
fig|1829.46.peg.31	CDS	NODE_10_length_195140_cov_16.8621	29188	29625	1	+	438	hypothetical protein	- none -
fig|1829.46.peg.32	CDS	NODE_10_length_195140_cov_16.8621	29649	30857	3	+	1209	anion-transporting ATPase	- none -
fig|1829.46.peg.33	CDS	NODE_10_length_195140_cov_16.8621	30854	31261	2	+	408	hypothetical protein	- none -
fig|1829.46.peg.34	CDS	NODE_10_length_195140_cov_16.8621	31258	32235	1	+	978	Glucokinase (EC 2.7.1.2)	Glycolysis and Gluconeogenesis
fig|1829.46.peg.35	CDS	NODE_10_length_195140_cov_16.8621	32398	32264	-1	-	135	hypothetical protein	- none -
fig|1829.46.peg.36	CDS	NODE_10_length_195140_cov_16.8621	32397	33185	3	+	789	Acyl-CoA:1-acyl-sn-glycerol-3-phosphate acyltransferase (EC 2.3.1.51)	- none -
fig|1829.46.peg.37	CDS	NODE_10_length_195140_cov_16.8621	33175	33681	1	+	507	hypothetical protein	- none -
fig|1829.46.peg.38	CDS	NODE_10_length_195140_cov_16.8621	33736	35121	1	+	1386	2-keto-3-deoxy-D-arabino-heptulosonate-7-phosphate synthase II (EC 2.5.1.54)	Common Pathway For Synthesis of Aromatic Compounds (DAHP synthase to chorismate)
fig|1829.46.peg.39	CDS	NODE_10_length_195140_cov_16.8621	37235	35190	-2	-	2046	Probable serine/threonine-protein kinase pknL (EC 2.7.11.1)	- none -
fig|1829.46.peg.40	CDS	NODE_10_length_195140_cov_16.8621	37239	37376	3	+	138	hypothetical protein	- none -
fig|1829.46.peg.41	CDS	NODE_10_length_195140_cov_16.8621	37418	37789	2	+	372	Uncharacterized protein Rv2175c	- none -
fig|1829.46.peg.42	CDS	NODE_10_length_195140_cov_16.8621	38777	37839	-2	-	939	Phytoene synthase (EC 2.5.1.32)	- none -
fig|1829.46.peg.43	CDS	NODE_10_length_195140_cov_16.8621	40356	38770	-3	-	1587	Integral membrane protein	- none -
fig|1829.46.peg.44	CDS	NODE_10_length_195140_cov_16.8621	41989	40457	-1	-	1533	Phytoene dehydrogenase (EC 1.14.99.-)	- none -
fig|1829.46.peg.45	CDS	NODE_10_length_195140_cov_16.8621	43041	41995	-3	-	1047	Geranylgeranyl diphosphate synthase (EC 2.5.1.29)	- none -
fig|1829.46.peg.46	CDS	NODE_10_length_195140_cov_16.8621	43282	44205	1	+	924	5,10-methylenetetrahydrofolate reductase (EC 1.5.1.20)	5-FCL-like protein; <br>Methionine Biosynthesis; <br>One-carbon metabolism by tetrahydropterines
fig|1829.46.peg.47	CDS	NODE_10_length_195140_cov_16.8621	45447	44230	-3	-	1218	hypothetical protein	- none -
fig|1829.46.peg.48	CDS	NODE_10_length_195140_cov_16.8621	46139	45417	-2	-	723	Lipoprotein LppM	- none -
fig|1829.46.peg.49	CDS	NODE_10_length_195140_cov_16.8621	47014	46136	-1	-	879	hypothetical protein	- none -
fig|1829.46.peg.50	CDS	NODE_10_length_195140_cov_16.8621	48606	47011	-3	-	1596	Beta-carotene ketolase	- none -
fig|1829.46.peg.51	CDS	NODE_10_length_195140_cov_16.8621	49250	48603	-2	-	648	Acetyltransferase	- none -
fig|1829.46.peg.52	CDS	NODE_10_length_195140_cov_16.8621	49423	49247	-1	-	177	hypothetical protein	- none -
fig|1829.46.peg.53	CDS	NODE_10_length_195140_cov_16.8621	49574	50059	2	+	486	hypothetical protein	- none -
fig|1829.46.peg.54	CDS	NODE_10_length_195140_cov_16.8621	50233	50652	1	+	420	FIG017342: transmembrane protein	- none -
fig|1829.46.peg.55	CDS	NODE_10_length_195140_cov_16.8621	51098	51529	2	+	432	Transcriptional regulator MraZ	- none -
fig|1829.46.peg.56	CDS	NODE_10_length_195140_cov_16.8621	51820	52860	1	+	1041	16S rRNA (cytosine(1402)-N(4))-methyltransferase (EC 2.1.1.199)	- none -
fig|1829.46.peg.57	CDS	NODE_10_length_195140_cov_16.8621	52864	53706	1	+	843	hypothetical protein	- none -
fig|1829.46.peg.58	CDS	NODE_10_length_195140_cov_16.8621	53778	55610	3	+	1833	Cell division protein FtsI [Peptidoglycan synthetase] (EC 2.4.1.129)	- none -
fig|1829.46.peg.59	CDS	NODE_10_length_195140_cov_16.8621	55817	57442	2	+	1626	UDP-N-acetylmuramoy-dipeptide--L-lysine ligase (EC 6.3.2.7)	- none -
fig|1829.46.peg.60	CDS	NODE_10_length_195140_cov_16.8621	57439	58983	1	+	1545	UDP-N-acetylmuramoyl-tripeptide--D-alanyl-D-alanine ligase (EC 6.3.2.10)	- none -
fig|1829.46.peg.61	CDS	NODE_10_length_195140_cov_16.8621	58980	60059	3	+	1080	Phospho-N-acetylmuramoyl-pentapeptide-transferase (EC 2.7.8.13)	- none -
fig|1829.46.peg.62	CDS	NODE_10_length_195140_cov_16.8621	60062	61576	2	+	1515	UDP-N-acetylmuramoyl-L-alanine--D-glutamate ligase (EC 6.3.2.9)	- none -
fig|1829.46.peg.63	CDS	NODE_10_length_195140_cov_16.8621	61573	63144	1	+	1572	Peptidoglycan glycosyltransferase FtsW (EC 2.4.1.129)	- none -
fig|1829.46.peg.64	CDS	NODE_10_length_195140_cov_16.8621	63141	64295	3	+	1155	UDP-N-acetylglucosamine--N-acetylmuramyl-(pentapeptide) pyrophosphoryl-undecaprenol N-acetylglucosamine transferase (EC 2.4.1.227)	- none -
fig|1829.46.peg.65	CDS	NODE_10_length_195140_cov_16.8621	64292	65860	2	+	1569	UDP-N-acetylmuramate--L-alanine ligase (EC 6.3.2.8)	- none -
fig|1829.46.peg.66	CDS	NODE_10_length_195140_cov_16.8621	65857	66630	1	+	774	Cell division protein FtsQ	- none -
fig|1829.46.peg.67	CDS	NODE_10_length_195140_cov_16.8621	66876	68105	3	+	1230	Cell division protein FtsZ	- none -
fig|1829.46.peg.68	CDS	NODE_10_length_195140_cov_16.8621	68102	68848	2	+	747	FIG00003370: Multicopper polyphenol oxidase	- none -
fig|1829.46.peg.69	CDS	NODE_10_length_195140_cov_16.8621	68845	69579	1	+	735	Pyridoxal phosphate-containing protein YggS	- none -
fig|1829.46.peg.70	CDS	NODE_10_length_195140_cov_16.8621	69612	70274	3	+	663	SepF, FtsZ-interacting protein related to cell division	- none -
fig|1829.46.peg.71	CDS	NODE_10_length_195140_cov_16.8621	70446	70721	3	+	276	Cell division integral membrane protein, YggT and half-length relatives	- none -
fig|1829.46.peg.72	CDS	NODE_10_length_195140_cov_16.8621	70873	71727	1	+	855	Cell division initiation protein DivIVA	- none -
fig|1829.46.peg.73	CDS	NODE_10_length_195140_cov_16.8621	71791	72063	1	+	273	hypothetical protein	- none -
fig|1829.46.peg.74	CDS	NODE_10_length_195140_cov_16.8621	72268	72134	-1	-	135	hypothetical protein	- none -
fig|1829.46.peg.75	CDS	NODE_10_length_195140_cov_16.8621	72324	75482	3	+	3159	Isoleucyl-tRNA synthetase (EC 6.1.1.5)	tRNA aminoacylation, Ile
fig|1829.46.peg.76	CDS	NODE_10_length_195140_cov_16.8621	75479	75595	2	+	117	hypothetical protein	- none -
fig|1829.46.peg.77	CDS	NODE_10_length_195140_cov_16.8621	75607	76917	1	+	1311	DNA polymerase IV (EC 2.7.7.7)	DNA repair, bacterial
fig|1829.46.peg.78	CDS	NODE_10_length_195140_cov_16.8621	77040	77546	3	+	507	hypothetical protein	- none -
fig|1829.46.peg.79	CDS	NODE_10_length_195140_cov_16.8621	78534	77629	-3	-	906	hypothetical protein	- none -
fig|1829.46.peg.80	CDS	NODE_10_length_195140_cov_16.8621	78652	79266	1	+	615	Lipoprotein signal peptidase (EC 3.4.23.36)	Signal peptidase
fig|1829.46.peg.81	CDS	NODE_10_length_195140_cov_16.8621	79263	80189	3	+	927	LSU rRNA pseudouridine(1911/1915/1917) synthase (EC 5.4.99.23)	- none -
fig|1829.46.peg.82	CDS	NODE_10_length_195140_cov_16.8621	80193	80840	3	+	648	hypothetical protein	- none -
fig|1829.46.peg.83	CDS	NODE_10_length_195140_cov_16.8621	80948	81907	2	+	960	Uncharacterized inner membrane protein RarD	- none -
fig|1829.46.peg.84	CDS	NODE_10_length_195140_cov_16.8621	81946	85482	1	+	3537	DNA polymerase III alpha subunit (EC 2.7.7.7)	- none -
fig|1829.46.peg.85	CDS	NODE_10_length_195140_cov_16.8621	85776	85549	-3	-	228	hypothetical protein	- none -
fig|1829.46.peg.86	CDS	NODE_10_length_195140_cov_16.8621	85915	86358	1	+	444	Uncharacterized flavin-binding protein SCO0775	- none -
fig|1829.46.peg.87	CDS	NODE_10_length_195140_cov_16.8621	86483	87802	2	+	1320	Threonine dehydratase biosynthetic (EC 4.3.1.19)	Branched-Chain Amino Acid Biosynthesis
fig|1829.46.peg.88	CDS	NODE_10_length_195140_cov_16.8621	88090	87812	-1	-	279	hypothetical protein	- none -
fig|1829.46.peg.89	CDS	NODE_10_length_195140_cov_16.8621	89925	88177	-3	-	1749	Malto-oligosyltrehalose trehalohydrolase (EC 3.2.1.141)	Trehalose Biosynthesis
fig|1829.46.peg.90	CDS	NODE_10_length_195140_cov_16.8621	90036	90707	3	+	672	Transcriptional regulator, AcrR family	- none -
fig|1829.46.peg.91	CDS	NODE_10_length_195140_cov_16.8621	91131	90718	-3	-	414	UPF0225 protein YchJ	Broadly distributed proteins not in subsystems
fig|1829.46.peg.92	CDS	NODE_10_length_195140_cov_16.8621	91264	91740	1	+	477	hypothetical protein	- none -
fig|1829.46.peg.93	CDS	NODE_10_length_195140_cov_16.8621	93094	91817	-1	-	1278	hypothetical protein	- none -
fig|1829.46.peg.94	CDS	NODE_10_length_195140_cov_16.8621	93201	93407	3	+	207	hypothetical protein	- none -
fig|1829.46.peg.95	CDS	NODE_10_length_195140_cov_16.8621	93463	93684	1	+	222	Transcriptional regulator, Xre family	- none -
fig|1829.46.peg.96	CDS	NODE_10_length_195140_cov_16.8621	93681	94193	3	+	513	hypothetical protein	- none -
fig|1829.46.peg.97	CDS	NODE_10_length_195140_cov_16.8621	96583	94190	-1	-	2394	Malto-oligosyltrehalose synthase (EC 5.4.99.15)	Maltose and Maltodextrin Utilization; <br>Trehalose Biosynthesis
fig|1829.46.peg.98	CDS	NODE_10_length_195140_cov_16.8621	98877	96580	-3	-	2298	Limit dextrin alpha-1,6-maltotetraose-hydrolase (EC 3.2.1.196)	- none -
fig|1829.46.peg.99	CDS	NODE_10_length_195140_cov_16.8621	101027	98925	-2	-	2103	O-antigen acetylase	- none -
fig|1829.46.peg.100	CDS	NODE_10_length_195140_cov_16.8621	101176	102465	1	+	1290	Adenosylmethionine-8-amino-7-oxononanoate aminotransferase (EC 2.6.1.62)	Biotin biosynthesis; <br>Biotin biosynthesis Experimental
fig|1829.46.peg.101	CDS	NODE_10_length_195140_cov_16.8621	103263	102475	-3	-	789	hypothetical protein	- none -
fig|1829.46.peg.102	CDS	NODE_10_length_195140_cov_16.8621	103363	104502	1	+	1140	8-amino-7-oxononanoate synthase (EC 2.3.1.47)	Biotin biosynthesis; <br>Biotin biosynthesis Experimental
fig|1829.46.peg.103	CDS	NODE_10_length_195140_cov_16.8621	104499	105212	3	+	714	Dethiobiotin synthase BioD (EC 6.3.3.3)	- none -
fig|1829.46.peg.104	CDS	NODE_10_length_195140_cov_16.8621	105317	105604	2	+	288	hypothetical protein	- none -
fig|1829.46.peg.105	CDS	NODE_10_length_195140_cov_16.8621	105601	106437	1	+	837	putative succinate dehydrogenase [membrane anchor subunit] (succinic dehydrogenase)	- none -
fig|1829.46.peg.106	CDS	NODE_10_length_195140_cov_16.8621	106483	108399	1	+	1917	Succinate dehydrogenase flavoprotein subunit (EC 1.3.5.1)	- none -
fig|1829.46.peg.107	CDS	NODE_10_length_195140_cov_16.8621	108401	109147	2	+	747	Succinate dehydrogenase iron-sulfur protein (EC 1.3.5.1)	- none -
fig|1829.46.peg.108	CDS	NODE_10_length_195140_cov_16.8621	110179	109184	-1	-	996	ABC Fe(3+) transporter, substrate binding component	- none -
fig|1829.46.peg.109	CDS	NODE_10_length_195140_cov_16.8621	110231	111895	2	+	1665	Uncharacterized MFS-type transporter	- none -
fig|1829.46.peg.110	CDS	NODE_10_length_195140_cov_16.8621	113102	111945	-2	-	1158	Mg-chelatase subunit ChlD	- none -
fig|1829.46.peg.111	CDS	NODE_10_length_195140_cov_16.8621	115300	113099	-1	-	2202	hypothetical protein	- none -
fig|1829.46.peg.112	CDS	NODE_10_length_195140_cov_16.8621	116505	115297	-3	-	1209	hypothetical protein	- none -
fig|1829.46.peg.113	CDS	NODE_10_length_195140_cov_16.8621	117947	116502	-2	-	1446	hypothetical protein	- none -
fig|1829.46.peg.114	CDS	NODE_10_length_195140_cov_16.8621	119233	117944	-1	-	1290	hypothetical protein	- none -
fig|1829.46.peg.115	CDS	NODE_10_length_195140_cov_16.8621	119902	119276	-1	-	627	Predicted biotin repressor from TetR family	Biotin biosynthesis
fig|1829.46.peg.116	CDS	NODE_10_length_195140_cov_16.8621	120064	121077	1	+	1014	Biotin synthase (EC 2.8.1.6)	Biotin biosynthesis; <br>Biotin biosynthesis Experimental
fig|1829.46.peg.117	CDS	NODE_10_length_195140_cov_16.8621	121077	121277	3	+	201	hypothetical protein	- none -
fig|1829.46.peg.118	CDS	NODE_10_length_195140_cov_16.8621	121872	121306	-3	-	567	hypothetical protein	- none -
fig|1829.46.peg.119	CDS	NODE_10_length_195140_cov_16.8621	122536	121889	-1	-	648	hypothetical protein	- none -
fig|1829.46.peg.120	CDS	NODE_10_length_195140_cov_16.8621	123481	122582	-1	-	900	hypothetical protein	- none -
fig|1829.46.peg.121	CDS	NODE_10_length_195140_cov_16.8621	123593	124222	2	+	630	Transcriptional regulator, AcrR family	- none -
fig|1829.46.peg.122	CDS	NODE_10_length_195140_cov_16.8621	124298	124438	2	+	141	hypothetical protein	- none -
fig|1829.46.peg.123	CDS	NODE_10_length_195140_cov_16.8621	125164	124454	-1	-	711	Nudix-related transcriptional regulator NrtR	NAD and NADP cofactor biosynthesis global
fig|1829.46.peg.124	CDS	NODE_10_length_195140_cov_16.8621	125247	126278	3	+	1032	Quinolinate synthetase (EC 2.5.1.72)	Mycobacterium virulence operon possibly involved in quinolinate biosynthesis; <br>NAD and NADP cofactor biosynthesis global
fig|1829.46.peg.125	CDS	NODE_10_length_195140_cov_16.8621	126275	127846	2	+	1572	L-aspartate oxidase (EC 1.4.3.16)	Mycobacterium virulence operon possibly involved in quinolinate biosynthesis; <br>NAD and NADP cofactor biosynthesis global
fig|1829.46.peg.126	CDS	NODE_10_length_195140_cov_16.8621	127848	128714	3	+	867	Quinolinate phosphoribosyltransferase [decarboxylating] (EC 2.4.2.19)	Mycobacterium virulence operon possibly involved in quinolinate biosynthesis; <br>NAD and NADP cofactor biosynthesis global
fig|1829.46.peg.127	CDS	NODE_10_length_195140_cov_16.8621	128900	130354	2	+	1455	Wax ester synthase/acyl-CoA:diacylglycerol acyltransferase	- none -
fig|1829.46.peg.128	CDS	NODE_10_length_195140_cov_16.8621	131898	130423	-3	-	1476	Uncharacterized MFS-type transporter	- none -
fig|1829.46.peg.129	CDS	NODE_10_length_195140_cov_16.8621	132014	132628	2	+	615	Transcriptional regulator, AcrR family	- none -
fig|1829.46.peg.130	CDS	NODE_10_length_195140_cov_16.8621	132696	132989	3	+	294	hypothetical protein	- none -
fig|1829.46.peg.131	CDS	NODE_10_length_195140_cov_16.8621	134147	133029	-2	-	1119	hypothetical protein	- none -
fig|1829.46.peg.132	CDS	NODE_10_length_195140_cov_16.8621	134637	134212	-3	-	426	unnamed protein product	- none -
fig|1829.46.peg.133	CDS	NODE_10_length_195140_cov_16.8621	136501	134747	-1	-	1755	Polyhydroxyalkanoic acid synthase	Polyhydroxybutyrate metabolism
fig|1829.46.peg.134	CDS	NODE_10_length_195140_cov_16.8621	136996	136613	-1	-	384	hypothetical protein	- none -
fig|1829.46.peg.135	CDS	NODE_10_length_195140_cov_16.8621	137118	138440	3	+	1323	Histidinol dehydrogenase (EC 1.1.1.23)	Histidine Biosynthesis
fig|1829.46.peg.136	CDS	NODE_10_length_195140_cov_16.8621	138437	139564	2	+	1128	Histidinol-phosphate aminotransferase (EC 2.6.1.9)	Histidine Biosynthesis
fig|1829.46.peg.137	CDS	NODE_10_length_195140_cov_16.8621	139561	140175	1	+	615	Imidazoleglycerol-phosphate dehydratase (EC 4.2.1.19)	Histidine Biosynthesis
fig|1829.46.peg.138	CDS	NODE_10_length_195140_cov_16.8621	140179	140334	1	+	156	hypothetical protein	- none -
fig|1829.46.peg.139	CDS	NODE_10_length_195140_cov_16.8621	140336	141493	2	+	1158	Uncharacterized MFS-type transporter	- none -
fig|1829.46.peg.140	CDS	NODE_10_length_195140_cov_16.8621	141504	142139	3	+	636	Imidazole glycerol phosphate synthase amidotransferase subunit HisH	- none -
fig|1829.46.peg.141	CDS	NODE_10_length_195140_cov_16.8621	142136	142390	2	+	255	hypothetical protein	- none -
fig|1829.46.peg.142	CDS	NODE_10_length_195140_cov_16.8621	143490	142504	-3	-	987	Transcriptional regulator, YafY family	- none -
fig|1829.46.peg.143	CDS	NODE_10_length_195140_cov_16.8621	143553	145832	3	+	2280	Excinuclease ABC subunit A paralog of unknown function	DNA repair, UvrABC system
fig|1829.46.peg.144	CDS	NODE_10_length_195140_cov_16.8621	145896	146639	3	+	744	Phosphoribosylformimino-5-aminoimidazole carboxamide ribotide isomerase (EC 5.3.1.16) @ Acting phosphoribosylanthranilate isomerase (EC 5.3.1.24)	Chorismate: Intermediate for synthesis of Tryptophan, PAPA antibiotics, PABA, 3-hydroxyanthranilate and more.; <br>Histidine Biosynthesis; <br>Tryptophan synthesis
fig|1829.46.peg.145	CDS	NODE_10_length_195140_cov_16.8621	146643	147485	3	+	843	Histidinol-phosphatase [alternative form] (EC 3.1.3.15)	Histidine Biosynthesis
fig|1829.46.peg.146	CDS	NODE_10_length_195140_cov_16.8621	147482	148255	2	+	774	Imidazole glycerol phosphate synthase cyclase subunit	- none -
fig|1829.46.peg.147	CDS	NODE_10_length_195140_cov_16.8621	148252	148614	1	+	363	Phosphoribosyl-AMP cyclohydrolase (EC 3.5.4.19)	Histidine Biosynthesis
fig|1829.46.peg.148	CDS	NODE_10_length_195140_cov_16.8621	148695	149459	3	+	765	hypothetical protein	- none -
fig|1829.46.peg.149	CDS	NODE_10_length_195140_cov_16.8621	149456	149695	2	+	240	possible tautomerase	- none -
fig|1829.46.peg.150	CDS	NODE_10_length_195140_cov_16.8621	149808	150941	3	+	1134	Acyl-CoA dehydrogenase	- none -
fig|1829.46.peg.151	CDS	NODE_10_length_195140_cov_16.8621	150941	152224	2	+	1284	Acyl-CoA dehydrogenase, long-chain specific (EC 1.3.8.8)	- none -
fig|1829.46.peg.152	CDS	NODE_10_length_195140_cov_16.8621	152739	152254	-3	-	486	Transcriptional regulator, MarR family	- none -
fig|1829.46.peg.153	CDS	NODE_10_length_195140_cov_16.8621	152848	153636	1	+	789	hypothetical protein	- none -
fig|1829.46.peg.154	CDS	NODE_10_length_195140_cov_16.8621	153681	155264	3	+	1584	Anthranilate synthase, aminase component (EC 4.1.3.27)	Chorismate: Intermediate for synthesis of Tryptophan, PAPA antibiotics, PABA, 3-hydroxyanthranilate and more.; <br>Tryptophan synthesis
fig|1829.46.peg.155	CDS	NODE_10_length_195140_cov_16.8621	155261	155926	2	+	666	Tryptophan-associated membrane protein	Tryptophan synthesis
fig|1829.46.peg.156	CDS	NODE_10_length_195140_cov_16.8621	156018	156827	3	+	810	Indole-3-glycerol phosphate synthase (EC 4.1.1.48)	Chorismate: Intermediate for synthesis of Tryptophan, PAPA antibiotics, PABA, 3-hydroxyanthranilate and more.; <br>Tryptophan synthesis
fig|1829.46.peg.157	CDS	NODE_10_length_195140_cov_16.8621	156940	158202	1	+	1263	Tryptophan synthase beta chain (EC 4.2.1.20)	Auxin biosynthesis; <br>Chorismate: Intermediate for synthesis of Tryptophan, PAPA antibiotics, PABA, 3-hydroxyanthranilate and more.; <br>Tryptophan synthesis
fig|1829.46.peg.158	CDS	NODE_10_length_195140_cov_16.8621	158199	159002	3	+	804	Tryptophan synthase alpha chain (EC 4.2.1.20)	Auxin biosynthesis; <br>Chorismate: Intermediate for synthesis of Tryptophan, PAPA antibiotics, PABA, 3-hydroxyanthranilate and more.; <br>Tryptophan synthesis
fig|1829.46.peg.159	CDS	NODE_10_length_195140_cov_16.8621	158999	160066	2	+	1068	Prolipoprotein diacylglyceryl transferase	- none -
fig|1829.46.peg.160	CDS	NODE_10_length_195140_cov_16.8621	160063	161046	1	+	984	hypothetical protein	- none -
fig|1829.46.peg.161	CDS	NODE_10_length_195140_cov_16.8621	161168	162559	2	+	1392	Pyruvate kinase (EC 2.7.1.40)	Glycerate metabolism; <br>Glycolysis and Gluconeogenesis; <br>Pyruvate metabolism I: anaplerotic reactions, PEP
fig|1829.46.peg.162	CDS	NODE_10_length_195140_cov_16.8621	162556	163440	1	+	885	Acyl-CoA thioesterase II (EC 3.1.2.-)	Acyl-CoA thioesterase II
fig|1829.46.peg.163	CDS	NODE_10_length_195140_cov_16.8621	163904	163407	-2	-	498	Transcriptional regulator, MarR family	- none -
fig|1829.46.peg.164	CDS	NODE_10_length_195140_cov_16.8621	164545	163901	-1	-	645	Intracellular protease	- none -
fig|1829.46.peg.165	CDS	NODE_10_length_195140_cov_16.8621	164808	165899	3	+	1092	2-Oxobutyrate oxidase, putative	Methionine Degradation
fig|1829.46.peg.166	CDS	NODE_10_length_195140_cov_16.8621	165961	166797	1	+	837	Methionine ABC transporter substrate-binding protein	Methionine Biosynthesis; <br>Methionine Degradation
fig|1829.46.peg.167	CDS	NODE_10_length_195140_cov_16.8621	166797	167816	3	+	1020	Methionine ABC transporter ATP-binding protein	Methionine Biosynthesis; <br>Methionine Degradation
fig|1829.46.peg.168	CDS	NODE_10_length_195140_cov_16.8621	167830	168498	1	+	669	Methionine ABC transporter permease protein	Methionine Biosynthesis; <br>Methionine Degradation
fig|1829.46.peg.169	CDS	NODE_10_length_195140_cov_16.8621	169570	168536	-1	-	1035	ABC transporter, substrate-binding protein (cluster 8, B12/iron complex)	- none -
fig|1829.46.peg.170	CDS	NODE_10_length_195140_cov_16.8621	169867	170154	1	+	288	hypothetical protein	- none -
fig|1829.46.peg.171	CDS	NODE_10_length_195140_cov_16.8621	170217	170639	3	+	423	Putative response regulator	- none -
fig|1829.46.peg.172	CDS	NODE_10_length_195140_cov_16.8621	170898	171257	3	+	360	NADH ubiquinone oxidoreductase chain A (EC 1.6.5.3)	NADH ubiquinone oxidoreductase; <br>Respiratory Complex I
fig|1829.46.peg.173	CDS	NODE_10_length_195140_cov_16.8621	171248	171352	2	+	105	hypothetical protein	- none -
fig|1829.46.peg.174	CDS	NODE_10_length_195140_cov_16.8621	171358	171912	1	+	555	NADH-ubiquinone oxidoreductase chain B (EC 1.6.5.3)	NADH ubiquinone oxidoreductase; <br>Respiratory Complex I
fig|1829.46.peg.175	CDS	NODE_10_length_195140_cov_16.8621	171909	172625	3	+	717	NADH-ubiquinone oxidoreductase chain C (EC 1.6.5.3)	NADH ubiquinone oxidoreductase; <br>Respiratory Complex I
fig|1829.46.peg.176	CDS	NODE_10_length_195140_cov_16.8621	172622	173926	2	+	1305	NADH-ubiquinone oxidoreductase chain D (EC 1.6.5.3)	NADH ubiquinone oxidoreductase; <br>Respiratory Complex I
fig|1829.46.peg.177	CDS	NODE_10_length_195140_cov_16.8621	173923	176109	1	+	2187	NADH-ubiquinone oxidoreductase chain F (EC 1.6.5.3)	NADH ubiquinone oxidoreductase; <br>Respiratory Complex I
fig|1829.46.peg.178	CDS	NODE_10_length_195140_cov_16.8621	176106	178574	3	+	2469	NADH-ubiquinone oxidoreductase chain G (EC 1.6.5.3)	NADH ubiquinone oxidoreductase; <br>Respiratory Complex I
fig|1829.46.peg.179	CDS	NODE_10_length_195140_cov_16.8621	178571	179875	2	+	1305	NADH-ubiquinone oxidoreductase chain H (EC 1.6.5.3)	NADH ubiquinone oxidoreductase; <br>Respiratory Complex I
fig|1829.46.peg.180	CDS	NODE_10_length_195140_cov_16.8621	179875	180420	1	+	546	NADH-ubiquinone oxidoreductase chain I (EC 1.6.5.3)	NADH ubiquinone oxidoreductase; <br>Respiratory Complex I
fig|1829.46.peg.181	CDS	NODE_10_length_195140_cov_16.8621	180417	181208	3	+	792	NADH-ubiquinone oxidoreductase chain J (EC 1.6.5.3)	NADH ubiquinone oxidoreductase; <br>Respiratory Complex I
fig|1829.46.peg.182	CDS	NODE_10_length_195140_cov_16.8621	181205	181504	2	+	300	NADH-ubiquinone oxidoreductase chain K (EC 1.6.5.3)	NADH ubiquinone oxidoreductase; <br>Respiratory Complex I
fig|1829.46.peg.183	CDS	NODE_10_length_195140_cov_16.8621	181562	183454	2	+	1893	NADH-ubiquinone oxidoreductase chain L (EC 1.6.5.3)	NADH ubiquinone oxidoreductase; <br>Respiratory Complex I
fig|1829.46.peg.184	CDS	NODE_10_length_195140_cov_16.8621	183468	185168	3	+	1701	NADH-ubiquinone oxidoreductase chain M (EC 1.6.5.3)	NADH ubiquinone oxidoreductase; <br>Respiratory Complex I
fig|1829.46.peg.185	CDS	NODE_10_length_195140_cov_16.8621	185165	186769	2	+	1605	NADH-ubiquinone oxidoreductase chain N (EC 1.6.5.3)	NADH ubiquinone oxidoreductase; <br>Respiratory Complex I
fig|1829.46.peg.186	CDS	NODE_10_length_195140_cov_16.8621	186836	187357	2	+	522	Peptide-methionine (S)-S-oxide reductase MsrA (EC 1.8.4.11)	- none -
fig|1829.46.peg.187	CDS	NODE_10_length_195140_cov_16.8621	187479	187625	3	+	147	hypothetical protein	- none -
fig|1829.46.peg.188	CDS	NODE_10_length_195140_cov_16.8621	187704	189299	3	+	1596	Ferredoxin-dependent glutamate synthase (EC 1.4.7.1)	Ammonia assimilation; <br>Glutamine, Glutamate, Aspartate and Asparagine Biosynthesis
fig|1829.46.peg.189	CDS	NODE_10_length_195140_cov_16.8621	190212	189337	-3	-	876	Cyclopropane-fatty-acyl-phospholipid synthase (EC 2.1.1.79), plant type	- none -
fig|1829.46.peg.190	CDS	NODE_10_length_195140_cov_16.8621	191806	190394	-1	-	1413	Wax ester synthase/acyl-CoA:diacylglycerol acyltransferase	- none -
fig|1829.46.peg.191	CDS	NODE_10_length_195140_cov_16.8621	192151	194043	1	+	1893	Alkyl sulfatase and related hydrolases, MBL-fold metallo-hydrolase superfamily	- none -
fig|1829.46.peg.192	CDS	NODE_10_length_195140_cov_16.8621	195035	194052	-2	-	984	hypothetical protein	- none -
fig|1829.46.peg.193	CDS	NODE_11_length_182866_cov_16.3746	86	3	-2	-	84	hypothetical protein	- none -
fig|1829.46.peg.194	CDS	NODE_11_length_182866_cov_16.3746	478	2586	1	+	2109	Translation initiation factor 2	CBSS-138119.3.peg.2719; <br>NusA-TFII Cluster; <br>Translation initiation factors bacterial
fig|1829.46.peg.195	CDS	NODE_11_length_182866_cov_16.3746	2711	3001	2	+	291	YlxP-like protein	NusA-TFII Cluster
fig|1829.46.peg.196	CDS	NODE_11_length_182866_cov_16.3746	3055	3513	1	+	459	Ribosome-binding factor A	CBSS-138119.3.peg.2719; <br>NusA-TFII Cluster; <br>Translation initiation factors bacterial
fig|1829.46.peg.197	CDS	NODE_11_length_182866_cov_16.3746	3521	4549	2	+	1029	Cyclic-di-AMP phosphodiesterase MSMEG_2630	- none -
fig|1829.46.peg.198	CDS	NODE_11_length_182866_cov_16.3746	4546	5910	1	+	1365	putative DNA-damage-inducible protein F	- none -
fig|1829.46.peg.199	CDS	NODE_11_length_182866_cov_16.3746	5914	6852	1	+	939	putative SimX4 homolog	- none -
fig|1829.46.peg.200	CDS	NODE_11_length_182866_cov_16.3746	6849	7556	3	+	708	putative phosphopantetheinyl transferase	- none -
fig|1829.46.peg.201	CDS	NODE_11_length_182866_cov_16.3746	7556	8479	2	+	924	tRNA pseudouridine(55) synthase (EC 5.4.99.25)	- none -
fig|1829.46.peg.202	CDS	NODE_11_length_182866_cov_16.3746	9178	8486	-1	-	693	Mn-dependent transcriptional regulator MntR	- none -
fig|1829.46.peg.203	CDS	NODE_11_length_182866_cov_16.3746	10092	9199	-3	-	894	Manganese ABC transporter, inner membrane permease protein SitC @ Manganese ABC transporter, inner membrane permease protein SitD	- none -
fig|1829.46.peg.204	CDS	NODE_11_length_182866_cov_16.3746	10886	10089	-2	-	798	Manganese ABC transporter, ATP-binding protein SitB	- none -
fig|1829.46.peg.205	CDS	NODE_11_length_182866_cov_16.3746	11770	10883	-1	-	888	Manganese ABC transporter, periplasmic-binding protein SitA	- none -
fig|1829.46.peg.206	CDS	NODE_11_length_182866_cov_16.3746	11929	12897	1	+	969	FMN adenylyltransferase (EC 2.7.7.2) / Riboflavin kinase (EC 2.7.1.26)	Riboflavin, FMN and FAD metabolism; <br>Riboflavin, FMN and FAD metabolism; <br>riboflavin to FAD; <br>riboflavin to FAD
fig|1829.46.peg.207	CDS	NODE_11_length_182866_cov_16.3746	12991	14409	1	+	1419	hypothetical protein	- none -
fig|1829.46.peg.208	CDS	NODE_11_length_182866_cov_16.3746	14549	14818	2	+	270	SSU ribosomal protein S15p (S13e)	Ribosome SSU bacterial
fig|1829.46.peg.209	CDS	NODE_11_length_182866_cov_16.3746	15143	17428	2	+	2286	Polyribonucleotide nucleotidyltransferase (EC 2.7.7.8)	CBSS-1806.1.peg.3045
fig|1829.46.peg.210	CDS	NODE_11_length_182866_cov_16.3746	17654	18868	2	+	1215	Nitrate/nitrite transporter NarT	- none -
fig|1829.46.peg.211	CDS	NODE_11_length_182866_cov_16.3746	18865	22560	1	+	3696	Respiratory nitrate reductase alpha chain (EC 1.7.99.4)	Denitrifying reductase gene clusters; <br>Nitrate and nitrite ammonification
fig|1829.46.peg.212	CDS	NODE_11_length_182866_cov_16.3746	22613	24283	2	+	1671	Respiratory nitrate reductase beta chain (EC 1.7.99.4)	Denitrifying reductase gene clusters; <br>Nitrate and nitrite ammonification
fig|1829.46.peg.213	CDS	NODE_11_length_182866_cov_16.3746	24280	24945	1	+	666	Respiratory nitrate reductase delta chain (EC 1.7.99.4)	Denitrifying reductase gene clusters; <br>Nitrate and nitrite ammonification
fig|1829.46.peg.214	CDS	NODE_11_length_182866_cov_16.3746	24942	25673	3	+	732	Respiratory nitrate reductase gamma chain (EC 1.7.99.4)	Denitrifying reductase gene clusters; <br>Nitrate and nitrite ammonification
fig|1829.46.peg.215	CDS	NODE_11_length_182866_cov_16.3746	25758	27095	3	+	1338	FIG007959: peptidase, M16 family	CBSS-1806.1.peg.3045
fig|1829.46.peg.216	CDS	NODE_11_length_182866_cov_16.3746	28147	28746	1	+	600	Riboflavin synthase eubacterial/eukaryotic (EC 2.5.1.9)	Riboflavin, FMN and FAD metabolism; <br>Riboflavin synthesis cluster; <br>riboflavin to FAD
fig|1829.46.peg.217	CDS	NODE_11_length_182866_cov_16.3746	28851	29585	3	+	735	4-hydroxy-tetrahydrodipicolinate reductase (EC 1.17.1.8)	Lysine Biosynthesis DAP Pathway; <br>Lysine Biosynthesis DAP Pathway, GJO scratch
fig|1829.46.peg.218	CDS	NODE_11_length_182866_cov_16.3746	29582	30061	2	+	480	Membrane protein	- none -
fig|1829.46.peg.219	CDS	NODE_11_length_182866_cov_16.3746	30180	30629	3	+	450	Multimeric flavodoxin WrbA	- none -
fig|1829.46.peg.220	CDS	NODE_11_length_182866_cov_16.3746	31097	30657	-2	-	441	hypothetical protein	- none -
fig|1829.46.peg.221	CDS	NODE_11_length_182866_cov_16.3746	31727	31155	-2	-	573	hypothetical protein	- none -
fig|1829.46.peg.222	CDS	NODE_11_length_182866_cov_16.3746	31871	32626	2	+	756	Thymidylate synthase ThyX (EC 2.1.1.148)	- none -
fig|1829.46.peg.223	CDS	NODE_11_length_182866_cov_16.3746	32779	33684	1	+	906	4-hydroxy-tetrahydrodipicolinate synthase (EC 4.3.3.7)	Lysine Biosynthesis DAP Pathway; <br>Lysine Biosynthesis DAP Pathway, GJO scratch
fig|1829.46.peg.224	CDS	NODE_11_length_182866_cov_16.3746	33684	35489	3	+	1806	Ribonuclease J2 (endoribonuclease in RNA processing)	Ribonucleases in Bacillus
fig|1829.46.peg.225	CDS	NODE_11_length_182866_cov_16.3746	35567	36193	2	+	627	hypothetical protein	- none -
fig|1829.46.peg.226	CDS	NODE_11_length_182866_cov_16.3746	36592	39069	1	+	2478	DNA translocase FtsK	- none -
fig|1829.46.peg.227	CDS	NODE_11_length_182866_cov_16.3746	39263	40246	2	+	984	Integral membrane protein TerC	- none -
fig|1829.46.peg.228	CDS	NODE_11_length_182866_cov_16.3746	40520	40236	-2	-	285	hypothetical protein	- none -
fig|1829.46.peg.229	CDS	NODE_11_length_182866_cov_16.3746	41034	40546	-3	-	489	Acetyltransferase, GNAT family	- none -
fig|1829.46.peg.230	CDS	NODE_11_length_182866_cov_16.3746	41117	41845	2	+	729	CDP-diacylglycerol--glycerol-3-phosphate 3-phosphatidyltransferase (EC 2.7.8.5)	Glycerolipid and Glycerophospholipid Metabolism in Bacteria
fig|1829.46.peg.231	CDS	NODE_11_length_182866_cov_16.3746	42056	42442	2	+	387	Antitoxin HigA	- none -
fig|1829.46.peg.232	CDS	NODE_11_length_182866_cov_16.3746	42642	43448	3	+	807	Phage shock protein A (IM30), suppresses sigma54-dependent transcription	- none -
fig|1829.46.peg.233	CDS	NODE_11_length_182866_cov_16.3746	43475	44284	2	+	810	hypothetical protein	- none -
fig|1829.46.peg.234	CDS	NODE_11_length_182866_cov_16.3746	44949	44344	-3	-	606	Transmembrane component BioN of energizing module of biotin ECF transporter	Biotin biosynthesis; <br>ECF class transporters
fig|1829.46.peg.235	CDS	NODE_11_length_182866_cov_16.3746	45626	44946	-2	-	681	ATPase component BioM of energizing module of biotin ECF transporter	Biotin biosynthesis; <br>ECF class transporters
fig|1829.46.peg.236	CDS	NODE_11_length_182866_cov_16.3746	46242	45646	-3	-	597	Substrate-specific component BioY of biotin ECF transporter	Biotin biosynthesis; <br>ECF class transporters
fig|1829.46.peg.237	CDS	NODE_11_length_182866_cov_16.3746	46492	46665	1	+	174	hypothetical protein	- none -
fig|1829.46.peg.238	CDS	NODE_11_length_182866_cov_16.3746	46682	47404	2	+	723	hypothetical protein	- none -
fig|1829.46.peg.239	CDS	NODE_11_length_182866_cov_16.3746	47445	48590	3	+	1146	hypothetical protein	- none -
fig|1829.46.peg.240	CDS	NODE_11_length_182866_cov_16.3746	48619	48822	1	+	204	Uncharacterized membrane protein SCO5766	- none -
fig|1829.46.peg.241	CDS	NODE_11_length_182866_cov_16.3746	49099	50142	1	+	1044	RecA protein	DNA repair, bacterial; <br>DNA repair, bacterial RecFOR pathway; <br>DNA repair system including RecA, MutS and a hypothetical protein; <br>RecA and RecX
fig|1829.46.peg.242	CDS	NODE_11_length_182866_cov_16.3746	50249	50866	2	+	618	Regulatory protein RecX	DNA repair system including RecA, MutS and a hypothetical protein; <br>RecA and RecX
fig|1829.46.peg.243	CDS	NODE_11_length_182866_cov_16.3746	51779	50871	-2	-	909	Glutamate ABC transporter, permease protein 2 GluD	- none -
fig|1829.46.peg.244	CDS	NODE_11_length_182866_cov_16.3746	52456	51776	-1	-	681	Glutamate ABC transporter, permease protein 1 GluC	- none -
fig|1829.46.peg.245	CDS	NODE_11_length_182866_cov_16.3746	53413	52580	-1	-	834	Glutamate ABC transporter, substrate-binding protein GluB	- none -
fig|1829.46.peg.246	CDS	NODE_11_length_182866_cov_16.3746	54271	53483	-1	-	789	ABC transporter, ATP-binding protein (cluster 3, basic aa/glutamine/opines)	- none -
fig|1829.46.peg.247	CDS	NODE_11_length_182866_cov_16.3746	54437	55966	2	+	1530	tRNA-i(6)A37 methylthiotransferase (EC 2.8.4.3)	- none -
fig|1829.46.peg.248	CDS	NODE_11_length_182866_cov_16.3746	55963	56547	1	+	585	Possible membrane protein	- none -
fig|1829.46.peg.249	CDS	NODE_11_length_182866_cov_16.3746	57847	56624	-1	-	1224	Uncharacterized DUF349-containing protein SCO1511	- none -
fig|1829.46.peg.250	CDS	NODE_11_length_182866_cov_16.3746	57863	58192	2	+	330	hypothetical protein	- none -
fig|1829.46.peg.251	CDS	NODE_11_length_182866_cov_16.3746	58186	58899	1	+	714	hypothetical protein	- none -
fig|1829.46.peg.252	CDS	NODE_11_length_182866_cov_16.3746	58896	59858	3	+	963	tRNA dimethylallyltransferase (EC 2.5.1.75)	- none -
fig|1829.46.peg.253	CDS	NODE_11_length_182866_cov_16.3746	59869	60735	1	+	867	Diaminopimelate epimerase (EC 5.1.1.7)	CBSS-84588.1.peg.1247; <br>Lysine Biosynthesis DAP Pathway; <br>Lysine Biosynthesis DAP Pathway, GJO scratch
fig|1829.46.peg.254	CDS	NODE_11_length_182866_cov_16.3746	60842	62308	2	+	1467	Ribosome LSU-associated GTP-binding protein HflX	- none -
fig|1829.46.peg.255	CDS	NODE_11_length_182866_cov_16.3746	62308	63348	1	+	1041	hypothetical protein	- none -
fig|1829.46.peg.256	CDS	NODE_11_length_182866_cov_16.3746	63608	63351	-2	-	258	Phosphotransferase system, phosphocarrier protein HPr	Fructose utilization
fig|1829.46.peg.257	CDS	NODE_11_length_182866_cov_16.3746	65777	63687	-2	-	2091	PTS system, fructose-specific IIA component (EC 2.7.1.202) / PTS system, fructose-specific IIB component (EC 2.7.1.202) / PTS system, fructose-specific IIC component	- none -
fig|1829.46.peg.258	CDS	NODE_11_length_182866_cov_16.3746	66775	65786	-1	-	990	1-phosphofructokinase (EC 2.7.1.56)	Fructose utilization
fig|1829.46.peg.259	CDS	NODE_11_length_182866_cov_16.3746	67539	66772	-3	-	768	Transcriptional repressor of the fructose operon, DeoR family	Fructose utilization
fig|1829.46.peg.260	CDS	NODE_11_length_182866_cov_16.3746	67672	69339	1	+	1668	Phosphoenolpyruvate-protein phosphotransferase of PTS system (EC 2.7.3.9)	Fructose utilization
fig|1829.46.peg.261	CDS	NODE_11_length_182866_cov_16.3746	69425	70717	2	+	1293	Pyrimidine permease	- none -
fig|1829.46.peg.262	CDS	NODE_11_length_182866_cov_16.3746	70889	72031	2	+	1143	Acyl-CoA dehydrogenase	- none -
fig|1829.46.peg.263	CDS	NODE_11_length_182866_cov_16.3746	72821	72111	-2	-	711	SOS-response repressor and protease LexA (EC 3.4.21.88)	DNA repair, bacterial
fig|1829.46.peg.264	CDS	NODE_11_length_182866_cov_16.3746	73075	73689	1	+	615	hypothetical protein	- none -
fig|1829.46.peg.265	CDS	NODE_11_length_182866_cov_16.3746	73883	74353	2	+	471	Ribonucleotide reductase transcriptional regulator NrdR	Ribonucleotide reduction
fig|1829.46.peg.266	CDS	NODE_11_length_182866_cov_16.3746	78259	74366	-1	-	3894	ATP-dependent helicase HrpA	- none -
fig|1829.46.peg.267	CDS	NODE_11_length_182866_cov_16.3746	79277	78327	-2	-	951	oxidoreductase	- none -
fig|1829.46.peg.268	CDS	NODE_11_length_182866_cov_16.3746	79373	80596	2	+	1224	Aminotransferase, class III	- none -
fig|1829.46.peg.269	CDS	NODE_11_length_182866_cov_16.3746	80925	81635	3	+	711	hypothetical protein Rv1118c	- none -
fig|1829.46.peg.270	CDS	NODE_11_length_182866_cov_16.3746	81704	82636	2	+	933	Hydrogen peroxide-inducible genes activator => OxyR	- none -
fig|1829.46.peg.271	CDS	NODE_11_length_182866_cov_16.3746	83425	82673	-1	-	753	Transcriptional regulator, LysR family	- none -
fig|1829.46.peg.272	CDS	NODE_11_length_182866_cov_16.3746	85986	83482	-3	-	2505	Putative helicase	- none -
fig|1829.46.peg.273	CDS	NODE_11_length_182866_cov_16.3746	87114	86077	-3	-	1038	Hydrolase, alpha/beta fold family	- none -
fig|1829.46.peg.274	CDS	NODE_11_length_182866_cov_16.3746	88311	87289	-3	-	1023	FIG00821757: hypothetical protein	- none -
fig|1829.46.peg.275	CDS	NODE_11_length_182866_cov_16.3746	88459	89205	1	+	747	hypothetical protein	- none -
fig|1829.46.peg.276	CDS	NODE_11_length_182866_cov_16.3746	89358	90512	3	+	1155	hypothetical protein	- none -
fig|1829.46.peg.277	CDS	NODE_11_length_182866_cov_16.3746	91524	90532	-3	-	993	UDP-glucose 4-epimerase (EC 5.1.3.2)	Lactose and Galactose Uptake and Utilization; <br>Rhamnose containing glycans
fig|1829.46.peg.278	CDS	NODE_11_length_182866_cov_16.3746	92256	91570	-3	-	687	Iron-dependent repressor IdeR/DtxR	Heme, hemin uptake and utilization systems in GramPositives
fig|1829.46.peg.279	CDS	NODE_11_length_182866_cov_16.3746	92361	93632	3	+	1272	Deacetylases, including yeast histone deacetylase and acetoin utilization protein	Hydantoin metabolism
fig|1829.46.peg.280	CDS	NODE_11_length_182866_cov_16.3746	93625	96393	1	+	2769	Protein lysine acetyltransferase Pat (EC 2.3.1.-)	- none -
fig|1829.46.peg.281	CDS	NODE_11_length_182866_cov_16.3746	97456	96494	-1	-	963	RNA polymerase sigma factor SigB	SigmaB stress responce regulation; <br>Transcription initiation, bacterial sigma factors
fig|1829.46.peg.282	CDS	NODE_11_length_182866_cov_16.3746	99106	97625	-1	-	1482	Putative methyltransferase SCO3545	- none -
fig|1829.46.peg.283	CDS	NODE_11_length_182866_cov_16.3746	99500	99141	-2	-	360	Putative transmembrane protein	- none -
fig|1829.46.peg.284	CDS	NODE_11_length_182866_cov_16.3746	99574	99810	1	+	237	Uncharacterized protein Rv2708c	- none -
fig|1829.46.peg.285	CDS	NODE_11_length_182866_cov_16.3746	101147	99783	-2	-	1365	hypothetical protein	- none -
fig|1829.46.peg.286	CDS	NODE_11_length_182866_cov_16.3746	101359	103086	1	+	1728	probable RNA helicase	- none -
fig|1829.46.peg.287	CDS	NODE_11_length_182866_cov_16.3746	103356	103162	-3	-	195	Uncharacterized protein Sros_7085	- none -
fig|1829.46.peg.288	CDS	NODE_11_length_182866_cov_16.3746	103615	103995	1	+	381	hypothetical protein	- none -
fig|1829.46.peg.289	CDS	NODE_11_length_182866_cov_16.3746	104006	104488	2	+	483	TrkA, Potassium channel	- none -
fig|1829.46.peg.290	CDS	NODE_11_length_182866_cov_16.3746	104498	105712	2	+	1215	Putative transmembrane transport protein	- none -
fig|1829.46.peg.291	CDS	NODE_11_length_182866_cov_16.3746	107165	105795	-2	-	1371	RNA polymerase sigma factor RpoD	Transcription initiation, bacterial sigma factors
fig|1829.46.peg.292	CDS	NODE_11_length_182866_cov_16.3746	108085	107300	-1	-	786	Polyphosphate glucokinase (EC 2.7.1.63)	Glycolysis and Gluconeogenesis; <br>Polyphosphate
fig|1829.46.peg.293	CDS	NODE_11_length_182866_cov_16.3746	108261	109076	3	+	816	Inositol-1-monophosphatase (EC 3.1.3.25)	- none -
fig|1829.46.peg.294	CDS	NODE_11_length_182866_cov_16.3746	109846	109163	-1	-	684	POSSIBLE SECRETED ALANINE RICH PROTEIN	- none -
fig|1829.46.peg.295	CDS	NODE_11_length_182866_cov_16.3746	109949	110080	2	+	132	hypothetical protein	- none -
fig|1829.46.peg.296	CDS	NODE_11_length_182866_cov_16.3746	110208	110510	3	+	303	hypothetical protein	- none -
fig|1829.46.peg.297	CDS	NODE_11_length_182866_cov_16.3746	111200	110679	-2	-	522	PROBABLE CONSERVED ALANINE RICH TRANSMEMBRANE PROTEIN	- none -
fig|1829.46.peg.298	CDS	NODE_11_length_182866_cov_16.3746	111222	111728	3	+	507	Deoxyuridine 5&#39;-triphosphate nucleotidohydrolase (EC 3.6.1.23)	Housecleaning nucleoside triphosphate pyrophosphatases; <br>Nudix proteins (nucleoside triphosphate hydrolases)
fig|1829.46.peg.299	CDS	NODE_11_length_182866_cov_16.3746	111730	112599	1	+	870	hypothetical protein	- none -
fig|1829.46.peg.300	CDS	NODE_11_length_182866_cov_16.3746	113343	112612	-3	-	732	hypothetical protein	- none -
fig|1829.46.peg.301	CDS	NODE_11_length_182866_cov_16.3746	113527	113901	1	+	375	hypothetical protein	- none -
fig|1829.46.peg.302	CDS	NODE_11_length_182866_cov_16.3746	113977	114729	1	+	753	Uncharacterized DUF3159 protein Rv2693c	- none -
fig|1829.46.peg.303	CDS	NODE_11_length_182866_cov_16.3746	115445	114792	-2	-	654	TrkA-like protein	- none -
fig|1829.46.peg.304	CDS	NODE_11_length_182866_cov_16.3746	116136	115471	-3	-	666	TrkA-like protein	- none -
fig|1829.46.peg.305	CDS	NODE_11_length_182866_cov_16.3746	116276	118273	2	+	1998	Uncharacterized amino acid permease, GabP family	- none -
fig|1829.46.peg.306	CDS	NODE_11_length_182866_cov_16.3746	118270	119553	1	+	1284	23S rRNA (Uracil-5-) -methyltransferase RumA (EC 2.1.1.-)	RNA methylation
fig|1829.46.peg.307	CDS	NODE_11_length_182866_cov_16.3746	119705	120163	2	+	459	Transcriptional regulator, MarR family	- none -
fig|1829.46.peg.308	CDS	NODE_11_length_182866_cov_16.3746	120160	121755	1	+	1596	Uncharacterized MFS-type transporter	- none -
fig|1829.46.peg.309	CDS	NODE_11_length_182866_cov_16.3746	121915	123858	1	+	1944	1-deoxy-D-xylulose 5-phosphate synthase (EC 2.2.1.7)	Nonmevalonate Branch of Isoprenoid Biosynthesis; <br>Pyridoxin (Vitamin B6) Biosynthesis; <br>Thiamin biosynthesis
fig|1829.46.peg.310	CDS	NODE_11_length_182866_cov_16.3746	125331	123934	-3	-	1398	Glucose/mannose:H+ symporter GlcP	- none -
fig|1829.46.peg.311	CDS	NODE_11_length_182866_cov_16.3746	125703	126419	3	+	717	hypothetical protein	- none -
fig|1829.46.peg.312	CDS	NODE_11_length_182866_cov_16.3746	127721	126468	-2	-	1254	Ribonuclease D (EC 3.1.26.3)	- none -
fig|1829.46.peg.313	CDS	NODE_11_length_182866_cov_16.3746	129251	127839	-2	-	1413	Diacyglycerol O-acyltransferase (EC 2.3.1.20)	- none -
fig|1829.46.peg.314	CDS	NODE_11_length_182866_cov_16.3746	129911	129303	-2	-	609	Uncharacterized protein Q1 colocalized with Q	- none -
fig|1829.46.peg.315	CDS	NODE_11_length_182866_cov_16.3746	130047	131144	3	+	1098	Uroporphyrinogen III decarboxylase (EC 4.1.1.37)	- none -
fig|1829.46.peg.316	CDS	NODE_11_length_182866_cov_16.3746	131141	132499	2	+	1359	Protoporphyrinogen IX oxidase, aerobic, HemY (EC 1.3.3.4)	- none -
fig|1829.46.peg.317	CDS	NODE_11_length_182866_cov_16.3746	132505	133200	1	+	696	Coproheme decarboxylase HemQ (no EC)	- none -
fig|1829.46.peg.318	CDS	NODE_11_length_182866_cov_16.3746	133256	135541	2	+	2286	Biotin sulfoxide reductase	- none -
fig|1829.46.peg.319	CDS	NODE_11_length_182866_cov_16.3746	136514	135546	-2	-	969	L-lactate dehydrogenase (EC 1.1.1.27)	Fermentations: Lactate
fig|1829.46.peg.320	CDS	NODE_11_length_182866_cov_16.3746	136691	137416	2	+	726	Putative hydrolase	- none -
fig|1829.46.peg.321	CDS	NODE_11_length_182866_cov_16.3746	137807	137379	-2	-	429	Peptide-methionine (R)-S-oxide reductase MsrB (EC 1.8.4.12)	- none -
fig|1829.46.peg.322	CDS	NODE_11_length_182866_cov_16.3746	139115	137865	-2	-	1251	Arabinofuranan 3-O-arabinosyltransferase AftC (EC 2.4.2.47)	- none -
fig|1829.46.peg.323	CDS	NODE_11_length_182866_cov_16.3746	140724	139165	-3	-	1560	Hypothetical secreted protease	- none -
fig|1829.46.peg.324	CDS	NODE_11_length_182866_cov_16.3746	140866	141903	1	+	1038	AFG1 family ATPase	- none -
fig|1829.46.peg.325	CDS	NODE_11_length_182866_cov_16.3746	142519	141974	-1	-	546	Uncharacterized N-acetyltransferase (EC 2.3.1.-)	- none -
fig|1829.46.peg.326	CDS	NODE_11_length_182866_cov_16.3746	142925	143419	2	+	495	hypothetical protein	- none -
fig|1829.46.peg.327	CDS	NODE_11_length_182866_cov_16.3746	144763	145395	1	+	633	protein of unknown function DUF742	- none -
fig|1829.46.peg.328	CDS	NODE_11_length_182866_cov_16.3746	145535	147601	2	+	2067	Threonyl-tRNA synthetase (EC 6.1.1.3)	tRNA aminoacylation, Thr
fig|1829.46.peg.329	CDS	NODE_11_length_182866_cov_16.3746	147598	148182	1	+	585	FIG049476: HIT family protein	- none -
fig|1829.46.peg.330	CDS	NODE_11_length_182866_cov_16.3746	148334	149005	2	+	672	Phosphatidylinositol phosphate synthase @ Archaetidylinositol phosphate synthase (EC 2.7.8.39)	- none -
fig|1829.46.peg.331	CDS	NODE_11_length_182866_cov_16.3746	149002	149904	1	+	903	Lauroyl/myristoyl acyltransferase involved in lipid A biosynthesis (Lauroyl/myristoyl acyltransferase)	- none -
fig|1829.46.peg.332	CDS	NODE_11_length_182866_cov_16.3746	149905	151032	1	+	1128	Phosphatidylinositol alpha-mannosyltransferase (EC 2.4.1.57)	- none -
fig|1829.46.peg.333	CDS	NODE_11_length_182866_cov_16.3746	151029	152129	3	+	1101	FIG019327: membrane domain / Dihydroneopterin triphosphate pyrophosphohydolase, putative, Actinobacterial type, NudB-like	- none -
fig|1829.46.peg.334	CDS	NODE_11_length_182866_cov_16.3746	153978	152146	-3	-	1833	Heterodimeric efflux ABC transporter, permease/ATP-binding subunit 2	- none -
fig|1829.46.peg.335	CDS	NODE_11_length_182866_cov_16.3746	155741	153975	-2	-	1767	hypothetical protein	- none -
fig|1829.46.peg.336	CDS	NODE_11_length_182866_cov_16.3746	155980	156123	1	+	144	hypothetical protein	- none -
fig|1829.46.peg.337	CDS	NODE_11_length_182866_cov_16.3746	156120	157022	3	+	903	Pyridoxal 5&#39;-phosphate synthase (glutamine hydrolyzing), synthase subunit (EC 4.3.3.6)	- none -
fig|1829.46.peg.338	CDS	NODE_11_length_182866_cov_16.3746	158224	157028	-1	-	1197	Serine phosphatase RsbU, regulator of sigma subunit	SigmaB stress responce regulation
fig|1829.46.peg.339	CDS	NODE_11_length_182866_cov_16.3746	159042	158221	-3	-	822	Hydrolase of unknown specificity RsbQ, part of a novel [RsbQ - PAS domain] bacterial sensing module	- none -
fig|1829.46.peg.340	CDS	NODE_11_length_182866_cov_16.3746	159185	160009	2	+	825	Acyl-CoA thioesterase II (EC 3.1.2.-)	Acyl-CoA thioesterase II
fig|1829.46.peg.341	CDS	NODE_11_length_182866_cov_16.3746	160086	160697	3	+	612	Pyridoxal 5&#39;-phosphate synthase (glutamine hydrolyzing), glutaminase subunit (EC 4.3.3.6)	- none -
fig|1829.46.peg.342	CDS	NODE_11_length_182866_cov_16.3746	160836	161588	3	+	753	Probable transcriptional regulatory protein YebC	- none -
fig|1829.46.peg.343	CDS	NODE_11_length_182866_cov_16.3746	161785	162363	1	+	579	Crossover junction endodeoxyribonuclease RuvC (EC 3.1.22.4)	- none -
fig|1829.46.peg.344	CDS	NODE_11_length_182866_cov_16.3746	162360	162956	3	+	597	Holliday junction ATP-dependent DNA helicase RuvA (EC 3.6.4.12)	- none -
fig|1829.46.peg.345	CDS	NODE_11_length_182866_cov_16.3746	162953	164122	2	+	1170	Holliday junction ATP-dependent DNA helicase RuvB (EC 3.6.4.12)	- none -
fig|1829.46.peg.346	CDS	NODE_11_length_182866_cov_16.3746	164270	164599	2	+	330	Protein translocase subunit YajC	- none -
fig|1829.46.peg.347	CDS	NODE_11_length_182866_cov_16.3746	164710	166503	1	+	1794	Protein translocase subunit SecD	- none -
fig|1829.46.peg.348	CDS	NODE_11_length_182866_cov_16.3746	166506	167708	3	+	1203	Protein translocase subunit SecF	- none -
fig|1829.46.peg.349	CDS	NODE_11_length_182866_cov_16.3746	167710	169461	1	+	1752	ABC transporter, substrate-binding protein (cluster 5, nickel/peptides/opines)	- none -
fig|1829.46.peg.350	CDS	NODE_11_length_182866_cov_16.3746	169458	170015	3	+	558	Adenine phosphoribosyltransferase (EC 2.4.2.7)	Purine conversions; <br>cAMP signaling in bacteria
fig|1829.46.peg.351	CDS	NODE_11_length_182866_cov_16.3746	170120	172432	2	+	2313	Guanosine-3&#39;,5&#39;-bis(diphosphate) 3&#39;-pyrophosphohydrolase (EC 3.1.7.2) / GTP pyrophosphokinase (EC 2.7.6.5), (p)ppGpp synthetase II	CBSS-176299.4.peg.1292; <br>CBSS-176299.4.peg.1292; <br>Stringent Response, (p)ppGpp metabolism; <br>Stringent Response, (p)ppGpp metabolism
fig|1829.46.peg.352	CDS	NODE_11_length_182866_cov_16.3746	173252	172455	-2	-	798	Peptidyl-prolyl cis-trans isomerase (EC 5.2.1.8)	Peptidyl-prolyl cis-trans isomerase containing cluster
fig|1829.46.peg.353	CDS	NODE_11_length_182866_cov_16.3746	174244	173462	-1	-	783	Probable peptidyl-prolyl cis-trans isomerase B (EC 5.2.1.8) (PPIase B) (Rotamase B)	- none -
fig|1829.46.peg.354	CDS	NODE_11_length_182866_cov_16.3746	175119	174244	-3	-	876	Probable peptidyl-prolyl cis-trans isomerase B (EC 5.2.1.8) (PPIase B) (Rotamase B)	- none -
fig|1829.46.peg.355	CDS	NODE_11_length_182866_cov_16.3746	175269	175952	3	+	684	MBL-fold metallo-hydrolase superfamily	- none -
fig|1829.46.peg.356	CDS	NODE_11_length_182866_cov_16.3746	176072	177346	2	+	1275	Histidyl-tRNA synthetase (EC 6.1.1.21)	tRNA aminoacylation, His
fig|1829.46.peg.357	CDS	NODE_11_length_182866_cov_16.3746	177333	177977	3	+	645	hypothetical protein	- none -
fig|1829.46.peg.358	CDS	NODE_11_length_182866_cov_16.3746	179220	178003	-3	-	1218	hypothetical protein	- none -
fig|1829.46.peg.359	CDS	NODE_11_length_182866_cov_16.3746	179555	179220	-2	-	336	hypothetical protein	- none -
fig|1829.46.peg.360	CDS	NODE_11_length_182866_cov_16.3746	179737	179552	-1	-	186	hypothetical protein	- none -
fig|1829.46.peg.361	CDS	NODE_11_length_182866_cov_16.3746	179755	180783	1	+	1029	Radical SAM domain protein	- none -
fig|1829.46.peg.362	CDS	NODE_11_length_182866_cov_16.3746	181247	180804	-2	-	444	Thioesterase superfamily	- none -
fig|1829.46.peg.363	CDS	NODE_11_length_182866_cov_16.3746	181820	181356	-2	-	465	Transcriptional regulator, MarR family	- none -
fig|1829.46.peg.364	CDS	NODE_11_length_182866_cov_16.3746	181913	182866	2	+	954	Pirin	- none -
fig|1829.46.peg.365	CDS	NODE_12_length_173756_cov_18.7074	555	358	-3	-	198	hypothetical protein	- none -
fig|1829.46.peg.366	CDS	NODE_12_length_173756_cov_18.7074	741	652	-3	-	90	hypothetical protein	- none -
fig|1829.46.peg.367	CDS	NODE_12_length_173756_cov_18.7074	2146	959	-1	-	1188	DNA polymerase III delta prime subunit (EC 2.7.7.7)	- none -
fig|1829.46.peg.368	CDS	NODE_12_length_173756_cov_18.7074	3301	2567	-1	-	735	Transcriptional regulator, AraC family	- none -
fig|1829.46.peg.369	CDS	NODE_12_length_173756_cov_18.7074	6303	3337	-3	-	2967	DNA topoisomerase I (EC 5.99.1.2)	CBSS-272943.3.peg.1367; <br>DNA topoisomerases, Type I, ATP-independent
fig|1829.46.peg.370	CDS	NODE_12_length_173756_cov_18.7074	7002	6397	-3	-	606	hypothetical protein	- none -
fig|1829.46.peg.371	CDS	NODE_12_length_173756_cov_18.7074	7369	7166	-1	-	204	Cold shock protein of CSP family	- none -
fig|1829.46.peg.372	CDS	NODE_12_length_173756_cov_18.7074	7804	10152	1	+	2349	ATP-dependent helicase	- none -
fig|1829.46.peg.373	CDS	NODE_12_length_173756_cov_18.7074	11872	10160	-1	-	1713	Dipeptide ABC transporter, ATP-binding protein DppD (TC 3.A.1.5.2)	- none -
fig|1829.46.peg.374	CDS	NODE_12_length_173756_cov_18.7074	12818	11877	-2	-	942	Oligopeptide ABC transporter, permease protein OppC (TC 3.A.1.5.1)	- none -
fig|1829.46.peg.375	CDS	NODE_12_length_173756_cov_18.7074	13747	12824	-1	-	924	Dipeptide ABC transporter, permease protein DppB (TC 3.A.1.5.2)	- none -
fig|1829.46.peg.376	CDS	NODE_12_length_173756_cov_18.7074	15442	13829	-1	-	1614	Oligopeptide ABC transporter, substrate-binding protein OppA (TC 3.A.1.5.1)	- none -
fig|1829.46.peg.377	CDS	NODE_12_length_173756_cov_18.7074	16246	15887	-1	-	360	hypothetical protein	- none -
fig|1829.46.peg.378	CDS	NODE_12_length_173756_cov_18.7074	16617	16243	-3	-	375	hypothetical protein	- none -
fig|1829.46.peg.379	CDS	NODE_12_length_173756_cov_18.7074	16845	16627	-3	-	219	FIG043778: hypothetical protein	- none -
fig|1829.46.peg.380	CDS	NODE_12_length_173756_cov_18.7074	17467	16892	-1	-	576	FIG054221: Possible conserved alanine rich membrane protein	- none -
fig|1829.46.peg.381	CDS	NODE_12_length_173756_cov_18.7074	18267	17464	-3	-	804	FIG016317: Probable conserved transmembrane protein	- none -
fig|1829.46.peg.382	CDS	NODE_12_length_173756_cov_18.7074	19436	18264	-2	-	1173	Flp pilus assembly protein, ATPase CpaF	- none -
fig|1829.46.peg.383	CDS	NODE_12_length_173756_cov_18.7074	20563	19433	-1	-	1131	hypothetical protein	- none -
fig|1829.46.peg.384	CDS	NODE_12_length_173756_cov_18.7074	20568	20798	3	+	231	hypothetical protein	- none -
fig|1829.46.peg.385	CDS	NODE_12_length_173756_cov_18.7074	20845	21702	1	+	858	Phosphoserine phosphatase (EC 3.1.3.3)	Glycine and Serine Utilization; <br>Serine Biosynthesis; <br>Serine Biosynthesis
fig|1829.46.peg.386	CDS	NODE_12_length_173756_cov_18.7074	22949	22152	-2	-	798	Putative oxidoreductase	- none -
fig|1829.46.peg.387	CDS	NODE_12_length_173756_cov_18.7074	23100	25031	3	+	1932	Acetyl-CoA synthetase (EC 6.2.1.1)	- none -
fig|1829.46.peg.388	CDS	NODE_12_length_173756_cov_18.7074	26452	25100	-1	-	1353	Uncharacterized MFS-type transporter YhjE	- none -
fig|1829.46.peg.389	CDS	NODE_12_length_173756_cov_18.7074	26609	27886	2	+	1278	Na+/H+ antiporter NhaA type	NhaA, NhaD and Sodium-dependent phosphate transporters
fig|1829.46.peg.390	CDS	NODE_12_length_173756_cov_18.7074	27892	28401	1	+	510	hypothetical protein	- none -
fig|1829.46.peg.391	CDS	NODE_12_length_173756_cov_18.7074	28418	29353	2	+	936	Epoxide hydrolase (EC 3.3.2.9)	- none -
fig|1829.46.peg.392	CDS	NODE_12_length_173756_cov_18.7074	30568	29381	-1	-	1188	Putative serine protease	- none -
fig|1829.46.peg.393	CDS	NODE_12_length_173756_cov_18.7074	31263	30565	-3	-	699	Uncharacterized Nudix hydrolase NudL	- none -
fig|1829.46.peg.394	CDS	NODE_12_length_173756_cov_18.7074	31931	31260	-2	-	672	hypothetical protein	- none -
fig|1829.46.peg.395	CDS	NODE_12_length_173756_cov_18.7074	32721	31936	-3	-	786	Endonuclease III (EC 4.2.99.18)	DNA Repair Base Excision
fig|1829.46.peg.396	CDS	NODE_12_length_173756_cov_18.7074	32764	33075	1	+	312	hypothetical protein	- none -
fig|1829.46.peg.397	CDS	NODE_12_length_173756_cov_18.7074	33267	33941	3	+	675	cAMP-binding proteins - catabolite gene activator and regulatory subunit of cAMP-dependent protein kinases	cAMP signaling in bacteria
fig|1829.46.peg.398	CDS	NODE_12_length_173756_cov_18.7074	34809	34021	-3	-	789	MBL-fold metallo-hydrolase superfamily	- none -
fig|1829.46.peg.399	CDS	NODE_12_length_173756_cov_18.7074	35332	34868	-1	-	465	RidA/YER057c/UK114 superfamily, group 1	- none -
fig|1829.46.peg.400	CDS	NODE_12_length_173756_cov_18.7074	35500	35336	-1	-	165	Uncharacterized protein MSMEG_6192	- none -
fig|1829.46.peg.401	CDS	NODE_12_length_173756_cov_18.7074	35548	36567	1	+	1020	Anion-transporting ATPase Rv3679	- none -
fig|1829.46.peg.402	CDS	NODE_12_length_173756_cov_18.7074	36564	37694	3	+	1131	Anion-transporting ATPase Rv3680	- none -
fig|1829.46.peg.403	CDS	NODE_12_length_173756_cov_18.7074	38067	37744	-3	-	324	Transcriptional regulator, WhiB family	- none -
fig|1829.46.peg.404	CDS	NODE_12_length_173756_cov_18.7074	38412	40787	3	+	2376	Multimodular transpeptidase-transglycosylase (EC 2.4.1.129) (EC 3.4.-.-) => PonA2	- none -
fig|1829.46.peg.405	CDS	NODE_12_length_173756_cov_18.7074	41343	40867	-3	-	477	GatB/Yqey domain-containing protein	- none -
fig|1829.46.peg.406	CDS	NODE_12_length_173756_cov_18.7074	41410	42363	1	+	954	Uncharacterized metalohydrolase SCO3582	- none -
fig|1829.46.peg.407	CDS	NODE_12_length_173756_cov_18.7074	44049	42556	-3	-	1494	Uncharacterized amino acid permease, GabP family	- none -
fig|1829.46.peg.408	CDS	NODE_12_length_173756_cov_18.7074	44319	44882	3	+	564	hypothetical protein	- none -
fig|1829.46.peg.409	CDS	NODE_12_length_173756_cov_18.7074	46703	44955	-2	-	1749	FAD/FMN-containing dehydrogenases	- none -
fig|1829.46.peg.410	CDS	NODE_12_length_173756_cov_18.7074	47613	46780	-3	-	834	hypothetical protein	- none -
fig|1829.46.peg.411	CDS	NODE_12_length_173756_cov_18.7074	47774	47917	2	+	144	hypothetical protein	- none -
fig|1829.46.peg.412	CDS	NODE_12_length_173756_cov_18.7074	49405	47945	-1	-	1461	Catalase KatE (EC 1.11.1.6)	- none -
fig|1829.46.peg.413	CDS	NODE_12_length_173756_cov_18.7074	49884	49501	-3	-	384	Transcriptional regulator, Fur family	- none -
fig|1829.46.peg.414	CDS	NODE_12_length_173756_cov_18.7074	50874	50023	-3	-	852	short-chain dehydrogenase/reductase SDR	- none -
fig|1829.46.peg.415	CDS	NODE_12_length_173756_cov_18.7074	51060	51932	3	+	873	Putative DNA-binding protein	- none -
fig|1829.46.peg.416	CDS	NODE_12_length_173756_cov_18.7074	52578	51934	-3	-	645	hypothetical protein	- none -
fig|1829.46.peg.417	CDS	NODE_12_length_173756_cov_18.7074	54271	52559	-1	-	1713	Cholesterol oxidase (EC 1.1.3.6) @ Steroid Delta(5)->Delta(4)-isomerase (EC 5.3.3.1)	- none -
fig|1829.46.peg.418	CDS	NODE_12_length_173756_cov_18.7074	55773	54268	-3	-	1506	Cyclohexanone monooxygenase (EC 1.14.13.22)	- none -
fig|1829.46.peg.419	CDS	NODE_12_length_173756_cov_18.7074	56348	55770	-2	-	579	Transcriptional regulator, AcrR family	- none -
fig|1829.46.peg.420	CDS	NODE_12_length_173756_cov_18.7074	57522	56491	-3	-	1032	Aspartate-semialdehyde dehydrogenase (EC 1.2.1.11)	Lysine Biosynthesis DAP Pathway; <br>Lysine Biosynthesis DAP Pathway, GJO scratch; <br>Threonine and Homoserine Biosynthesis
fig|1829.46.peg.421	CDS	NODE_12_length_173756_cov_18.7074	58790	57525	-2	-	1266	Aspartokinase (EC 2.7.2.4)	Lysine Biosynthesis DAP Pathway; <br>Lysine Biosynthesis DAP Pathway, GJO scratch; <br>Threonine and Homoserine Biosynthesis
fig|1829.46.peg.422	CDS	NODE_12_length_173756_cov_18.7074	60164	58869	-2	-	1296	hypothetical protein	- none -
fig|1829.46.peg.423	CDS	NODE_12_length_173756_cov_18.7074	60519	62330	3	+	1812	2-isopropylmalate synthase (EC 2.3.3.13)	Branched-Chain Amino Acid Biosynthesis; <br>Leucine Biosynthesis
fig|1829.46.peg.424	CDS	NODE_12_length_173756_cov_18.7074	62564	62938	2	+	375	hypothetical protein	- none -
fig|1829.46.peg.425	CDS	NODE_12_length_173756_cov_18.7074	63857	62961	-2	-	897	Transcriptional regulator, LysR family	- none -
fig|1829.46.peg.426	CDS	NODE_12_length_173756_cov_18.7074	63930	64967	3	+	1038	hypothetical protein	- none -
fig|1829.46.peg.427	CDS	NODE_12_length_173756_cov_18.7074	64964	66115	2	+	1152	proposed amino acid ligase found clustered with an amidotransferase	- none -
fig|1829.46.peg.428	CDS	NODE_12_length_173756_cov_18.7074	66108	66818	3	+	711	Putative amidotransferase similar to cobyric acid synthase	- none -
fig|1829.46.peg.429	CDS	NODE_12_length_173756_cov_18.7074	67680	66838	-3	-	843	Epoxide hydrolase (EC 3.3.2.9)	- none -
fig|1829.46.peg.430	CDS	NODE_12_length_173756_cov_18.7074	68017	69258	1	+	1242	hypothetical protein	- none -
fig|1829.46.peg.431	CDS	NODE_12_length_173756_cov_18.7074	69763	69293	-1	-	471	hypothetical protein	- none -
fig|1829.46.peg.432	CDS	NODE_12_length_173756_cov_18.7074	70419	69760	-3	-	660	Transcriptional regulator, AcrR family	- none -
fig|1829.46.peg.433	CDS	NODE_12_length_173756_cov_18.7074	70654	71589	1	+	936	hypothetical protein	- none -
fig|1829.46.peg.434	CDS	NODE_12_length_173756_cov_18.7074	71589	72737	3	+	1149	hypothetical protein	- none -
fig|1829.46.peg.435	CDS	NODE_12_length_173756_cov_18.7074	73334	72786	-2	-	549	hypothetical protein	- none -
fig|1829.46.peg.436	CDS	NODE_12_length_173756_cov_18.7074	75078	73480	-3	-	1599	CoA ligase @ Long-chain fatty-acid-CoA ligase (EC 6.2.1.3), Mycobacterial subgroup FadD5	- none -
fig|1829.46.peg.437	CDS	NODE_12_length_173756_cov_18.7074	76165	75386	-1	-	780	Enoyl-CoA hydratase (EC 4.2.1.17)	Acetyl-CoA fermentation to Butyrate; <br>Butanol Biosynthesis; <br>Butyrate metabolism cluster; <br>Fatty acid metabolism cluster; <br>Isoleucine degradation; <br>Polyhydroxybutyrate metabolism; <br>Valine degradation
fig|1829.46.peg.438	CDS	NODE_12_length_173756_cov_18.7074	76746	76162	-3	-	585	NADH:quinone reductase, NO nitronate monooxygenase activity	- none -
fig|1829.46.peg.439	CDS	NODE_12_length_173756_cov_18.7074	77150	76734	-2	-	417	NADH:quinone reductase, NO nitronate monooxygenase activity	- none -
fig|1829.46.peg.440	CDS	NODE_12_length_173756_cov_18.7074	77405	78682	2	+	1278	Transcriptional regulator, AcrR family	- none -
fig|1829.46.peg.441	CDS	NODE_12_length_173756_cov_18.7074	78679	79803	1	+	1125	Alcohol dehydrogenase class III	- none -
fig|1829.46.peg.442	CDS	NODE_12_length_173756_cov_18.7074	79800	80276	3	+	477	hypothetical protein	- none -
fig|1829.46.peg.443	CDS	NODE_12_length_173756_cov_18.7074	81202	80345	-1	-	858	hypothetical protein	- none -
fig|1829.46.peg.444	CDS	NODE_12_length_173756_cov_18.7074	81960	81283	-3	-	678	Transcriptional regulator, GntR family	- none -
fig|1829.46.peg.445	CDS	NODE_12_length_173756_cov_18.7074	82163	83698	2	+	1536	Aldehyde dehydrogenase (EC 1.2.1.3)	Glycerolipid and Glycerophospholipid Metabolism in Bacteria; <br>Methylglyoxal Metabolism; <br>Methylglyoxal Metabolism; <br>Pyruvate metabolism II: acetyl-CoA, acetogenesis from pyruvate
fig|1829.46.peg.446	CDS	NODE_12_length_173756_cov_18.7074	83703	84668	3	+	966	hypothetical protein	- none -
fig|1829.46.peg.447	CDS	NODE_12_length_173756_cov_18.7074	86260	84764	-1	-	1497	Uncharacterized MFS-type transporter	- none -
fig|1829.46.peg.448	CDS	NODE_12_length_173756_cov_18.7074	86957	86358	-2	-	600	Transcriptional regulator, AcrR family	- none -
fig|1829.46.peg.449	CDS	NODE_12_length_173756_cov_18.7074	87562	86954	-1	-	609	Recombination protein RecR	DNA processing cluster; <br>DNA repair, bacterial RecFOR pathway
fig|1829.46.peg.450	CDS	NODE_12_length_173756_cov_18.7074	87913	87572	-1	-	342	Nucleoid-associated protein YaaK	- none -
fig|1829.46.peg.451	CDS	NODE_12_length_173756_cov_18.7074	88434	88000	-3	-	435	Uncharacterized protein MSMEG_6282	- none -
fig|1829.46.peg.452	CDS	NODE_12_length_173756_cov_18.7074	88590	90044	3	+	1455	FAD/FMN-containing dehydrogenase Mvan_5531	- none -
fig|1829.46.peg.453	CDS	NODE_12_length_173756_cov_18.7074	90041	91348	2	+	1308	Cyclopropane-fatty-acyl-phospholipid synthase (EC 2.1.1.79)	- none -
fig|1829.46.peg.454	CDS	NODE_12_length_173756_cov_18.7074	93644	91509	-2	-	2136	Enoyl-CoA hydratase [isoleucine degradation] (EC 4.2.1.17) / 3-hydroxyacyl-CoA dehydrogenase (EC 1.1.1.35) / 3-hydroxybutyryl-CoA epimerase (EC 5.1.2.3)	Acetyl-CoA fermentation to Butyrate; <br>Acetyl-CoA fermentation to Butyrate; <br>Butyrate metabolism cluster; <br>Fatty acid metabolism cluster; <br>Fatty acid metabolism cluster; <br>Isoleucine degradation; <br>Isoleucine degradation; <br>Polyhydroxybutyrate metabolism; <br>Polyhydroxybutyrate metabolism; <br>Valine degradation
fig|1829.46.peg.455	CDS	NODE_12_length_173756_cov_18.7074	94894	93680	-1	-	1215	3-ketoacyl-CoA thiolase [isoleucine degradation] (EC 2.3.1.16)	Isoleucine degradation
fig|1829.46.peg.456	CDS	NODE_12_length_173756_cov_18.7074	96039	95053	-3	-	987	Threonine dehydrogenase and related Zn-dependent dehydrogenases	Threonine degradation
fig|1829.46.peg.457	CDS	NODE_12_length_173756_cov_18.7074	97625	96036	-2	-	1590	ABC transporter, permease protein (cluster 12, methionine/phosphonates) / ABC transporter, permease protein (cluster 12, methionine/phosphonates)	- none -
fig|1829.46.peg.458	CDS	NODE_12_length_173756_cov_18.7074	98434	97622	-1	-	813	ABC transporter, ATP-binding protein (cluster 12, methionine/phosphonates)	- none -
fig|1829.46.peg.459	CDS	NODE_12_length_173756_cov_18.7074	99405	98437	-3	-	969	ABC transporter, substrate-binding protein (cluster 12, methionine/phosphonates)	- none -
fig|1829.46.peg.460	CDS	NODE_12_length_173756_cov_18.7074	100100	99429	-2	-	672	Similar to phosphoglycolate phosphatase, clustered with ribosomal large subunit pseudouridine synthase C	2-phosphoglycolate salvage
fig|1829.46.peg.461	CDS	NODE_12_length_173756_cov_18.7074	101271	100141	-3	-	1131	putative secreted oxidoreductase	- none -
fig|1829.46.peg.462	CDS	NODE_12_length_173756_cov_18.7074	101328	102086	3	+	759	Predicted transcriptional regulator of N-Acetylglucosamine utilization, GntR family	- none -
fig|1829.46.peg.463	CDS	NODE_12_length_173756_cov_18.7074	102745	102095	-1	-	651	Two-component transcriptional response regulator, LuxR family	- none -
fig|1829.46.peg.464	CDS	NODE_12_length_173756_cov_18.7074	104694	102742	-3	-	1953	Two-component system sensor histidine kinase	- none -
fig|1829.46.peg.465	CDS	NODE_12_length_173756_cov_18.7074	105439	104744	-1	-	696	hypothetical protein	- none -
fig|1829.46.peg.466	CDS	NODE_12_length_173756_cov_18.7074	105807	105691	-3	-	117	hypothetical protein	- none -
fig|1829.46.peg.467	CDS	NODE_12_length_173756_cov_18.7074	106049	107647	2	+	1599	putative membrane protein	- none -
fig|1829.46.peg.468	CDS	NODE_12_length_173756_cov_18.7074	109265	107688	-2	-	1578	Integral membrane protein	- none -
fig|1829.46.peg.469	CDS	NODE_12_length_173756_cov_18.7074	109656	111065	3	+	1410	Uncharacterized MFS-type transporter	- none -
fig|1829.46.peg.470	CDS	NODE_12_length_173756_cov_18.7074	112704	111052	-3	-	1653	Regulator of polyketide synthase expression	- none -
fig|1829.46.peg.471	CDS	NODE_12_length_173756_cov_18.7074	113032	113481	1	+	450	Hypothetical protein PA1329	- none -
fig|1829.46.peg.472	CDS	NODE_12_length_173756_cov_18.7074	113524	114243	1	+	720	Paralog of coenzyme PQQ synthesis protein C	- none -
fig|1829.46.peg.473	CDS	NODE_12_length_173756_cov_18.7074	114313	114714	1	+	402	Ferredoxin, 2Fe-2S	Alanine biosynthesis; <br>Iron-sulfur cluster assembly; <br>Soluble cytochromes and functionally related electron carriers
fig|1829.46.peg.474	CDS	NODE_12_length_173756_cov_18.7074	114711	115937	3	+	1227	Ferredoxin reductase	Anaerobic respiratory reductases
fig|1829.46.peg.475	CDS	NODE_12_length_173756_cov_18.7074	115934	117388	2	+	1455	Aldehyde dehydrogenase	- none -
fig|1829.46.peg.476	CDS	NODE_12_length_173756_cov_18.7074	117428	117784	2	+	357	Ferredoxin, 2Fe-2S	Alanine biosynthesis; <br>Iron-sulfur cluster assembly; <br>Soluble cytochromes and functionally related electron carriers
fig|1829.46.peg.477	CDS	NODE_12_length_173756_cov_18.7074	117781	119379	1	+	1599	Gamma-glutamyltranspeptidase (EC 2.3.2.2) @ Glutathione hydrolase (EC 3.4.19.13)	Glutathione: Biosynthesis and gamma-glutamyl cycle; <br>Utilization of glutathione as a sulphur source
fig|1829.46.peg.478	CDS	NODE_12_length_173756_cov_18.7074	119369	119800	2	+	432	RidA/YER057c/UK114 superfamily, group 1	- none -
fig|1829.46.peg.479	CDS	NODE_12_length_173756_cov_18.7074	120478	119900	-1	-	579	hypothetical protein	- none -
fig|1829.46.peg.480	CDS	NODE_12_length_173756_cov_18.7074	122826	120550	-3	-	2277	DNA polymerase III subunits gamma and tau (EC 2.7.7.7)	DNA processing cluster
fig|1829.46.peg.481	CDS	NODE_12_length_173756_cov_18.7074	122925	123572	3	+	648	Transcriptional regulator, PadR family	CBSS-1352.1.peg.856
fig|1829.46.peg.482	CDS	NODE_12_length_173756_cov_18.7074	124266	123577	-3	-	690	Transcriptional regulator, GntR family	- none -
fig|1829.46.peg.483	CDS	NODE_12_length_173756_cov_18.7074	124391	125287	2	+	897	Thiosulfate sulfurtransferase, rhodanese (EC 2.8.1.1)	- none -
fig|1829.46.peg.484	CDS	NODE_12_length_173756_cov_18.7074	125348	126193	2	+	846	Hydroxyethylthiazole kinase (EC 2.7.1.50)	5-FCL-like protein; <br>Thiamin biosynthesis
fig|1829.46.peg.485	CDS	NODE_12_length_173756_cov_18.7074	126193	127299	1	+	1107	Aliphatic sulfonate monooxygenase family, FMNH2- or F420-dependent	- none -
fig|1829.46.peg.486	CDS	NODE_12_length_173756_cov_18.7074	128097	127321	-3	-	777	hypothetical protein	- none -
fig|1829.46.peg.487	CDS	NODE_12_length_173756_cov_18.7074	128666	128094	-2	-	573	hypothetical protein	- none -
fig|1829.46.peg.488	CDS	NODE_12_length_173756_cov_18.7074	130269	128689	-3	-	1581	hypothetical protein	- none -
fig|1829.46.peg.489	CDS	NODE_12_length_173756_cov_18.7074	131721	130429	-3	-	1293	Aspartate transaminase (EC 2.6.1.1)	- none -
fig|1829.46.peg.490	CDS	NODE_12_length_173756_cov_18.7074	132154	132417	1	+	264	hypothetical protein	- none -
fig|1829.46.peg.491	CDS	NODE_12_length_173756_cov_18.7074	133532	132441	-2	-	1092	hypothetical protein	- none -
fig|1829.46.peg.492	CDS	NODE_12_length_173756_cov_18.7074	133672	134337	1	+	666	hypothetical protein	- none -
fig|1829.46.peg.493	CDS	NODE_12_length_173756_cov_18.7074	134391	134975	3	+	585	Transcriptional regulator, AcrR family	- none -
fig|1829.46.peg.494	CDS	NODE_12_length_173756_cov_18.7074	135775	135038	-1	-	738	3-hydroxybutyrate dehydrogenase (EC 1.1.1.30)	Acetyl-CoA fermentation to Butyrate
fig|1829.46.peg.495	CDS	NODE_12_length_173756_cov_18.7074	137160	135772	-3	-	1389	Uncharacterized MFS-type transporter	- none -
fig|1829.46.peg.496	CDS	NODE_12_length_173756_cov_18.7074	137284	138183	1	+	900	Transcriptional regulator, LysR family	- none -
fig|1829.46.peg.497	CDS	NODE_12_length_173756_cov_18.7074	138193	139125	1	+	933	Glutamyl-Q tRNA(Asp) synthetase	- none -
fig|1829.46.peg.498	CDS	NODE_12_length_173756_cov_18.7074	139212	140156	3	+	945	Large-conductance mechanosensitive channel	Potassium homeostasis
fig|1829.46.peg.499	CDS	NODE_12_length_173756_cov_18.7074	140266	141021	1	+	756	Integral membrane protein	- none -
fig|1829.46.peg.500	CDS	NODE_12_length_173756_cov_18.7074	141147	141878	3	+	732	Putative preQ0 transporter YhhQ	- none -
fig|1829.46.peg.501	CDS	NODE_12_length_173756_cov_18.7074	143170	141911	-1	-	1260	Queuine tRNA-ribosyltransferase (EC 2.4.2.29)	- none -
fig|1829.46.peg.502	CDS	NODE_12_length_173756_cov_18.7074	144405	143167	-3	-	1239	Uncharacterized MFS-type transporter	- none -
fig|1829.46.peg.503	CDS	NODE_12_length_173756_cov_18.7074	147308	144567	-2	-	2742	Lead, cadmium, zinc and mercury transporting ATPase (EC 3.6.3.3) (EC 3.6.3.5); Copper-translocating P-type ATPase (EC 3.6.3.4)	Copper Transport System; <br>Copper homeostasis
fig|1829.46.peg.504	CDS	NODE_12_length_173756_cov_18.7074	147457	147876	1	+	420	hypothetical protein	- none -
fig|1829.46.peg.505	CDS	NODE_12_length_173756_cov_18.7074	147913	148779	1	+	867	Cobalt-zinc-cadmium resistance protein	Cobalt-zinc-cadmium resistance
fig|1829.46.peg.506	CDS	NODE_12_length_173756_cov_18.7074	149387	148785	-2	-	603	Arginine exporter protein ArgO	- none -
fig|1829.46.peg.507	CDS	NODE_12_length_173756_cov_18.7074	149460	150341	3	+	882	Transcriptional regulator ArgP, LysR family	- none -
fig|1829.46.peg.508	CDS	NODE_12_length_173756_cov_18.7074	151323	150385	-3	-	939	Putative ROK-family transcriptional regulator	- none -
fig|1829.46.peg.509	CDS	NODE_12_length_173756_cov_18.7074	153428	151539	-2	-	1890	Efflux ABC transporter, permease/ATP-binding protein SCO2464	- none -
fig|1829.46.peg.510	CDS	NODE_12_length_173756_cov_18.7074	155158	153425	-1	-	1734	Efflux ABC transporter, permease/ATP-binding protein SCO2463	- none -
fig|1829.46.peg.511	CDS	NODE_12_length_173756_cov_18.7074	157582	155246	-1	-	2337	Integral membrane protein	- none -
fig|1829.46.peg.512	CDS	NODE_12_length_173756_cov_18.7074	158262	157669	-3	-	594	Transcriptional regulator, AcrR family	- none -
fig|1829.46.peg.513	CDS	NODE_12_length_173756_cov_18.7074	158823	158359	-3	-	465	Predicted transcriptional regulator of sulfate adenylyltransferase, Rrf2 family	Rrf2 family transcriptional regulators
fig|1829.46.peg.514	CDS	NODE_12_length_173756_cov_18.7074	159020	159967	2	+	948	Fatty acid hydroxylase family (carotene hydroxylase/sterol desaturase)	- none -
fig|1829.46.peg.515	CDS	NODE_12_length_173756_cov_18.7074	160634	159948	-2	-	687	FIG00994160: hypothetical protein	- none -
fig|1829.46.peg.516	CDS	NODE_12_length_173756_cov_18.7074	162190	160673	-1	-	1518	Proton antiporter efflux pump LfrA	- none -
fig|1829.46.peg.517	CDS	NODE_12_length_173756_cov_18.7074	162217	162855	1	+	639	Transcriptional regulator, AcrR family	- none -
fig|1829.46.peg.518	CDS	NODE_12_length_173756_cov_18.7074	162929	163555	2	+	627	hypothetical protein	- none -
fig|1829.46.peg.519	CDS	NODE_12_length_173756_cov_18.7074	164070	163567	-3	-	504	Phosphoesterase	- none -
fig|1829.46.peg.520	CDS	NODE_12_length_173756_cov_18.7074	164166	164963	3	+	798	Uncharacterized oxidoreductase YohF	- none -
fig|1829.46.peg.521	CDS	NODE_12_length_173756_cov_18.7074	165034	165654	1	+	621	hypothetical protein	- none -
fig|1829.46.peg.522	CDS	NODE_12_length_173756_cov_18.7074	166775	166032	-2	-	744	hypothetical protein	- none -
fig|1829.46.peg.523	CDS	NODE_12_length_173756_cov_18.7074	167666	167193	-2	-	474	tRNA-specific adenosine-34 deaminase (EC 3.5.4.33)	- none -
fig|1829.46.peg.524	CDS	NODE_12_length_173756_cov_18.7074	168191	167667	-2	-	525	hypothetical protein	- none -
fig|1829.46.peg.525	CDS	NODE_12_length_173756_cov_18.7074	168294	169238	3	+	945	Arogenate dehydrogenase (EC 1.3.1.43)	Phenylalanine and Tyrosine Branches from Chorismate
fig|1829.46.peg.526	CDS	NODE_12_length_173756_cov_18.7074	169235	170572	2	+	1338	putative amidase	- none -
fig|1829.46.peg.527	CDS	NODE_12_length_173756_cov_18.7074	171084	170569	-3	-	516	hypothetical protein	- none -
fig|1829.46.peg.528	CDS	NODE_12_length_173756_cov_18.7074	172275	171256	-3	-	1020	hypothetical protein	- none -
fig|1829.46.peg.529	CDS	NODE_12_length_173756_cov_18.7074	172454	173548	2	+	1095	hypothetical protein	- none -
fig|1829.46.peg.530	CDS	NODE_13_length_170730_cov_18.9744	2	727	2	+	726	Dihydrolipoamide acyltransferase component of branched-chain alpha-keto acid dehydrogenase complex (EC 2.3.1.168)	Dehydrogenase complexes; <br>Isoleucine degradation; <br>Leucine Degradation and HMG-CoA Metabolism; <br>Valine degradation
fig|1829.46.peg.531	CDS	NODE_13_length_170730_cov_18.9744	2237	813	-2	-	1425	NAD(P) transhydrogenase subunit beta (EC 1.6.1.2)	Phosphate metabolism
fig|1829.46.peg.532	CDS	NODE_13_length_170730_cov_18.9744	2566	2237	-1	-	330	NAD(P) transhydrogenase C-domain of subunit alpha (EC 1.6.1.2)	- none -
fig|1829.46.peg.533	CDS	NODE_13_length_170730_cov_18.9744	3694	2567	-1	-	1128	NAD(P) transhydrogenase N-domain of subunit alpha (EC 1.6.1.2)	- none -
fig|1829.46.peg.534	CDS	NODE_13_length_170730_cov_18.9744	4000	4122	1	+	123	hypothetical protein	- none -
fig|1829.46.peg.535	CDS	NODE_13_length_170730_cov_18.9744	4132	4290	1	+	159	hypothetical protein	- none -
fig|1829.46.peg.536	CDS	NODE_13_length_170730_cov_18.9744	4313	5077	2	+	765	NAD-dependent protein deacetylase of SIR2 family	Pyruvate metabolism II: acetyl-CoA, acetogenesis from pyruvate
fig|1829.46.peg.537	CDS	NODE_13_length_170730_cov_18.9744	5099	5527	2	+	429	Bis(5&#39;-nucleosyl)-tetraphosphatase (asymmetrical) (EC 3.6.1.17)	CBSS-176299.4.peg.1996A; <br>pyrimidine conversions
fig|1829.46.peg.538	CDS	NODE_13_length_170730_cov_18.9744	5524	6378	1	+	855	hypothetical protein	- none -
fig|1829.46.peg.539	CDS	NODE_13_length_170730_cov_18.9744	6383	7033	2	+	651	hypothetical protein	- none -
fig|1829.46.peg.540	CDS	NODE_13_length_170730_cov_18.9744	7030	7320	1	+	291	possible acetyltransferase	- none -
fig|1829.46.peg.541	CDS	NODE_13_length_170730_cov_18.9744	8977	7325	-1	-	1653	Efflux ABC transporter, permease protein	- none -
fig|1829.46.peg.542	CDS	NODE_13_length_170730_cov_18.9744	9918	8974	-3	-	945	Efflux ABC transporter, ATP-binding protein	- none -
fig|1829.46.peg.543	CDS	NODE_13_length_170730_cov_18.9744	10585	9929	-1	-	657	Transcriptional regulator, AcrR family	- none -
fig|1829.46.peg.544	CDS	NODE_13_length_170730_cov_18.9744	12230	10692	-2	-	1539	Carboxylesterase (EC 3.1.1.1)	- none -
fig|1829.46.peg.545	CDS	NODE_13_length_170730_cov_18.9744	12806	12324	-2	-	483	Long-chain-fatty-acid--CoA ligase	- none -
fig|1829.46.peg.546	CDS	NODE_13_length_170730_cov_18.9744	12980	14014	2	+	1035	Putative esterase	- none -
fig|1829.46.peg.547	CDS	NODE_13_length_170730_cov_18.9744	14270	14064	-2	-	207	hypothetical protein	- none -
fig|1829.46.peg.548	CDS	NODE_13_length_170730_cov_18.9744	14420	15853	2	+	1434	hypothetical protein	- none -
fig|1829.46.peg.549	CDS	NODE_13_length_170730_cov_18.9744	16401	15874	-3	-	528	O-acetyl-ADP-ribose deacetylase	- none -
fig|1829.46.peg.550	CDS	NODE_13_length_170730_cov_18.9744	16451	18574	2	+	2124	4-alpha-glucanotransferase (amylomaltase) (EC 2.4.1.25)	Glycogen metabolism; <br>Maltose and Maltodextrin Utilization
fig|1829.46.peg.551	CDS	NODE_13_length_170730_cov_18.9744	20440	18650	-1	-	1791	Long-chain-fatty-acid--CoA ligase (EC 6.2.1.3)	Biotin biosynthesis; <br>Fatty acid metabolism cluster
fig|1829.46.peg.552	CDS	NODE_13_length_170730_cov_18.9744	20846	20433	-2	-	414	Transcriptional regulator, MarR family	- none -
fig|1829.46.peg.553	CDS	NODE_13_length_170730_cov_18.9744	21097	22656	1	+	1560	hypothetical protein	- none -
fig|1829.46.peg.554	CDS	NODE_13_length_170730_cov_18.9744	22653	23783	3	+	1131	hypothetical protein	- none -
fig|1829.46.peg.555	CDS	NODE_13_length_170730_cov_18.9744	23780	28018	2	+	4239	hypothetical protein	- none -
fig|1829.46.peg.556	CDS	NODE_13_length_170730_cov_18.9744	29280	28096	-3	-	1185	3-ketoacyl-CoA thiolase (EC 2.3.1.16) @ Acetyl-CoA acetyltransferase (EC 2.3.1.9)	Acetyl-CoA fermentation to Butyrate; <br>Biotin biosynthesis; <br>Butanol Biosynthesis; <br>Butyrate metabolism cluster; <br>Fatty acid metabolism cluster; <br>Isoleucine degradation; <br>Polyhydroxybutyrate metabolism; <br>Polyhydroxybutyrate metabolism
fig|1829.46.peg.557	CDS	NODE_13_length_170730_cov_18.9744	30420	29473	-3	-	948	hypothetical protein	- none -
fig|1829.46.peg.558	CDS	NODE_13_length_170730_cov_18.9744	30740	31036	2	+	297	Chorismate mutase I # AroHI	- none -
fig|1829.46.peg.559	CDS	NODE_13_length_170730_cov_18.9744	31192	31989	1	+	798	Oxidoreductase, short-chain dehydrogenase/reductase family	- none -
fig|1829.46.peg.560	CDS	NODE_13_length_170730_cov_18.9744	33492	32068	-3	-	1425	Aldehyde dehydrogenase (EC 1.2.1.3)	Glycerolipid and Glycerophospholipid Metabolism in Bacteria; <br>Methylglyoxal Metabolism; <br>Methylglyoxal Metabolism; <br>Pyruvate metabolism II: acetyl-CoA, acetogenesis from pyruvate
fig|1829.46.peg.561	CDS	NODE_13_length_170730_cov_18.9744	33821	39316	2	+	5496	Glutamate synthase [NADPH] large chain (EC 1.4.1.13)	Ammonia assimilation; <br>Glutamine, Glutamate, Aspartate and Asparagine Biosynthesis
fig|1829.46.peg.562	CDS	NODE_13_length_170730_cov_18.9744	39313	41076	1	+	1764	Sulfite reductase [NADPH] flavoprotein alpha-component (EC 1.8.1.2)	Cysteine Biosynthesis
fig|1829.46.peg.563	CDS	NODE_13_length_170730_cov_18.9744	41227	43269	1	+	2043	Elongation factor G-like protein TM_1651	- none -
fig|1829.46.peg.564	CDS	NODE_13_length_170730_cov_18.9744	43299	44081	3	+	783	hypothetical protein	- none -
fig|1829.46.peg.565	CDS	NODE_13_length_170730_cov_18.9744	44418	44083	-3	-	336	Carbonic anhydrase, beta class (EC 4.2.1.1)	- none -
fig|1829.46.peg.566	CDS	NODE_13_length_170730_cov_18.9744	44582	44415	-2	-	168	Carbonic anhydrase, beta class (EC 4.2.1.1)	- none -
fig|1829.46.peg.567	CDS	NODE_13_length_170730_cov_18.9744	44743	44937	1	+	195	hypothetical protein	- none -
fig|1829.46.peg.568	CDS	NODE_13_length_170730_cov_18.9744	46102	44945	-1	-	1158	Alcohol dehydrogenase (EC 1.1.1.1)	5-FCL-like protein; <br>Butanol Biosynthesis; <br>Glycerolipid and Glycerophospholipid Metabolism in Bacteria
fig|1829.46.peg.569	CDS	NODE_13_length_170730_cov_18.9744	47200	46244	-1	-	957	ADP-ribosylglycohydrolase	- none -
fig|1829.46.peg.570	CDS	NODE_13_length_170730_cov_18.9744	47253	47927	3	+	675	Putative hydrolase	- none -
fig|1829.46.peg.571	CDS	NODE_13_length_170730_cov_18.9744	48840	47932	-3	-	909	Indigoidine synthase A-like protein, uncharacterized enzyme involved in pigment biosynthesis	- none -
fig|1829.46.peg.572	CDS	NODE_13_length_170730_cov_18.9744	49421	48861	-2	-	561	hypothetical protein	- none -
fig|1829.46.peg.573	CDS	NODE_13_length_170730_cov_18.9744	49458	50342	3	+	885	Transcriptional regulator, AraC family	- none -
fig|1829.46.peg.574	CDS	NODE_13_length_170730_cov_18.9744	50498	50773	2	+	276	hypothetical protein	- none -
fig|1829.46.peg.575	CDS	NODE_13_length_170730_cov_18.9744	51619	50840	-1	-	780	hypothetical protein	- none -
fig|1829.46.peg.576	CDS	NODE_13_length_170730_cov_18.9744	51687	52115	3	+	429	probable F420-dependent enzyme	- none -
fig|1829.46.peg.577	CDS	NODE_13_length_170730_cov_18.9744	53164	52193	-1	-	972	hypothetical protein	- none -
fig|1829.46.peg.578	CDS	NODE_13_length_170730_cov_18.9744	53260	53457	1	+	198	hypothetical protein	- none -
fig|1829.46.peg.579	CDS	NODE_13_length_170730_cov_18.9744	53548	55152	1	+	1605	Uncharacterized MFS-type transporter	- none -
fig|1829.46.peg.580	CDS	NODE_13_length_170730_cov_18.9744	55656	55174	-3	-	483	NADH-FMN oxidoreductase	- none -
fig|1829.46.peg.581	CDS	NODE_13_length_170730_cov_18.9744	56159	55653	-2	-	507	FMN reductase (NADPH) (EC 1.5.1.38)	- none -
fig|1829.46.peg.582	CDS	NODE_13_length_170730_cov_18.9744	56295	56954	3	+	660	hypothetical protein	- none -
fig|1829.46.peg.583	CDS	NODE_13_length_170730_cov_18.9744	57707	56958	-2	-	750	Transmembrane component of energizing module of ECF transporters in Mycobacteria	ECF class transporters
fig|1829.46.peg.584	CDS	NODE_13_length_170730_cov_18.9744	59629	57704	-1	-	1926	hypothetical protein	- none -
fig|1829.46.peg.585	CDS	NODE_13_length_170730_cov_18.9744	60788	59730	-2	-	1059	DNA polymerase-like protein MT3142	DNA repair, bacterial
fig|1829.46.peg.586	CDS	NODE_13_length_170730_cov_18.9744	61116	60919	-3	-	198	3,4-dihydroxy-2-butanone 4-phosphate synthase / GTP cyclohydrolase II (EC 3.5.4.25)	Riboflavin, FMN and FAD metabolism; <br>Riboflavin synthesis cluster
fig|1829.46.peg.587	CDS	NODE_13_length_170730_cov_18.9744	61259	61113	-2	-	147	transcriptional regulator, LacI family	- none -
fig|1829.46.peg.588	CDS	NODE_13_length_170730_cov_18.9744	62258	61458	-2	-	801	ABC-type Fe3+-siderophore transport system, ATPase component	- none -
fig|1829.46.peg.589	CDS	NODE_13_length_170730_cov_18.9744	63307	62255	-1	-	1053	ABC-type Fe3+-siderophore transport system, permease 2 component	- none -
fig|1829.46.peg.590	CDS	NODE_13_length_170730_cov_18.9744	64323	63304	-3	-	1020	ABC-type Fe3+-siderophore transport system, permease component	- none -
fig|1829.46.peg.591	CDS	NODE_13_length_170730_cov_18.9744	65381	64344	-2	-	1038	ABC-type Fe3+-siderophore transport system, periplasmic iron-binding component	- none -
fig|1829.46.peg.592	CDS	NODE_13_length_170730_cov_18.9744	66308	65523	-2	-	786	Transcriptional regulator, AraC family	- none -
fig|1829.46.peg.593	CDS	NODE_13_length_170730_cov_18.9744	68891	66369	-2	-	2523	Phosphoenolpyruvate synthase (EC 2.7.9.2)	Glycolysis and Gluconeogenesis; <br>Pyruvate metabolism I: anaplerotic reactions, PEP
fig|1829.46.peg.594	CDS	NODE_13_length_170730_cov_18.9744	70062	69007	-3	-	1056	Nicotinamide-nucleotide adenylyltransferase, NadR family (EC 2.7.7.1) / Ribosylnicotinamide kinase (EC 2.7.1.22)	NAD and NADP cofactor biosynthesis global; <br>NAD and NADP cofactor biosynthesis global
fig|1829.46.peg.595	CDS	NODE_13_length_170730_cov_18.9744	70688	70062	-2	-	627	Ribosyl nicotinamide transporter, PnuC-like	NAD and NADP cofactor biosynthesis global
fig|1829.46.peg.596	CDS	NODE_13_length_170730_cov_18.9744	71690	70812	-2	-	879	Thiosulfate sulfurtransferase, rhodanese (EC 2.8.1.1)	- none -
fig|1829.46.peg.597	CDS	NODE_13_length_170730_cov_18.9744	73157	71793	-2	-	1365	Uncharacterized MFS-type transporter	- none -
fig|1829.46.peg.598	CDS	NODE_13_length_170730_cov_18.9744	74560	73340	-1	-	1221	Uncharacterized MFS-type transporter	- none -
fig|1829.46.peg.599	CDS	NODE_13_length_170730_cov_18.9744	74572	75237	1	+	666	Transcriptional regulator, GntR family	- none -
fig|1829.46.peg.600	CDS	NODE_13_length_170730_cov_18.9744	75606	75247	-3	-	360	hypothetical protein	- none -
fig|1829.46.peg.601	CDS	NODE_13_length_170730_cov_18.9744	75689	76240	2	+	552	hypothetical protein	- none -
fig|1829.46.peg.602	CDS	NODE_13_length_170730_cov_18.9744	76387	76262	-1	-	126	hypothetical protein	- none -
fig|1829.46.peg.603	CDS	NODE_13_length_170730_cov_18.9744	76381	76734	1	+	354	hypothetical protein	- none -
fig|1829.46.peg.604	CDS	NODE_13_length_170730_cov_18.9744	76906	77895	1	+	990	Rod shape-determining protein MreB	- none -
fig|1829.46.peg.605	CDS	NODE_13_length_170730_cov_18.9744	80728	77900	-1	-	2829	Rod shape-determining protein RodA / Peptidoglycan D,D-transpeptidase MrdA (EC 3.4.16.4)	- none -
fig|1829.46.peg.606	CDS	NODE_13_length_170730_cov_18.9744	81710	80715	-2	-	996	hypothetical protein	- none -
fig|1829.46.peg.607	CDS	NODE_13_length_170730_cov_18.9744	81738	82013	3	+	276	hypothetical protein	- none -
fig|1829.46.peg.608	CDS	NODE_13_length_170730_cov_18.9744	82889	82065	-2	-	825	hypothetical protein	- none -
fig|1829.46.peg.609	CDS	NODE_13_length_170730_cov_18.9744	82999	84543	1	+	1545	hypothetical protein	- none -
fig|1829.46.peg.610	CDS	NODE_13_length_170730_cov_18.9744	85118	84753	-2	-	366	hypothetical protein	- none -
fig|1829.46.peg.611	CDS	NODE_13_length_170730_cov_18.9744	85355	86812	2	+	1458	hypothetical protein	- none -
fig|1829.46.peg.612	CDS	NODE_13_length_170730_cov_18.9744	87175	87744	1	+	570	hypothetical protein	- none -
fig|1829.46.peg.613	CDS	NODE_13_length_170730_cov_18.9744	88095	88655	3	+	561	hypothetical protein	- none -
fig|1829.46.peg.614	CDS	NODE_13_length_170730_cov_18.9744	88805	89635	2	+	831	hypothetical protein	- none -
fig|1829.46.peg.615	CDS	NODE_13_length_170730_cov_18.9744	89647	90813	1	+	1167	hypothetical protein	- none -
fig|1829.46.peg.616	CDS	NODE_13_length_170730_cov_18.9744	90810	91187	3	+	378	hypothetical protein	- none -
fig|1829.46.peg.617	CDS	NODE_13_length_170730_cov_18.9744	91620	91345	-3	-	276	hypothetical protein	- none -
fig|1829.46.peg.618	CDS	NODE_13_length_170730_cov_18.9744	91784	93181	2	+	1398	Mobile element protein	- none -
fig|1829.46.peg.619	CDS	NODE_13_length_170730_cov_18.9744	93812	94849	2	+	1038	hypothetical protein	- none -
fig|1829.46.peg.620	CDS	NODE_13_length_170730_cov_18.9744	94975	96846	1	+	1872	ATP/GTP-binding protein	- none -
fig|1829.46.peg.621	CDS	NODE_13_length_170730_cov_18.9744	96944	97825	2	+	882	hypothetical protein	- none -
fig|1829.46.peg.622	CDS	NODE_13_length_170730_cov_18.9744	98065	98835	1	+	771	hypothetical protein	- none -
fig|1829.46.peg.623	CDS	NODE_13_length_170730_cov_18.9744	99633	98923	-3	-	711	hypothetical protein	- none -
fig|1829.46.peg.624	CDS	NODE_13_length_170730_cov_18.9744	100697	99747	-2	-	951	hypothetical protein	- none -
fig|1829.46.peg.625	CDS	NODE_13_length_170730_cov_18.9744	103744	100775	-1	-	2970	Endonuclease	- none -
fig|1829.46.peg.626	CDS	NODE_13_length_170730_cov_18.9744	105345	103837	-3	-	1509	RNA polymerase sigma factor RpoD	Transcription initiation, bacterial sigma factors
fig|1829.46.peg.627	CDS	NODE_13_length_170730_cov_18.9744	105836	109954	2	+	4119	hypothetical protein	- none -
fig|1829.46.peg.628	CDS	NODE_13_length_170730_cov_18.9744	109954	113574	1	+	3621	Putative DNA methylase	- none -
fig|1829.46.peg.629	CDS	NODE_13_length_170730_cov_18.9744	113574	117335	3	+	3762	hypothetical protein	- none -
fig|1829.46.peg.630	CDS	NODE_13_length_170730_cov_18.9744	117332	120142	2	+	2811	hypothetical protein	- none -
fig|1829.46.peg.631	CDS	NODE_13_length_170730_cov_18.9744	120139	121434	1	+	1296	ATP/GTP-binding protein	- none -
fig|1829.46.peg.632	CDS	NODE_13_length_170730_cov_18.9744	121438	123528	1	+	2091	ATP-dependent helicase	- none -
fig|1829.46.peg.633	CDS	NODE_13_length_170730_cov_18.9744	123525	124409	3	+	885	hypothetical protein	- none -
fig|1829.46.peg.634	CDS	NODE_13_length_170730_cov_18.9744	124728	126662	3	+	1935	hypothetical protein	- none -
fig|1829.46.peg.635	CDS	NODE_13_length_170730_cov_18.9744	126659	128119	2	+	1461	hypothetical protein	- none -
fig|1829.46.peg.636	CDS	NODE_13_length_170730_cov_18.9744	128300	129028	2	+	729	ADP-ribosylglycohydrolase	- none -
fig|1829.46.peg.637	CDS	NODE_13_length_170730_cov_18.9744	129379	131475	1	+	2097	Putative DNA helicase	- none -
fig|1829.46.peg.638	CDS	NODE_13_length_170730_cov_18.9744	131514	134384	3	+	2871	hypothetical protein	- none -
fig|1829.46.peg.639	CDS	NODE_13_length_170730_cov_18.9744	135416	134490	-2	-	927	hypothetical protein	- none -
fig|1829.46.peg.640	CDS	NODE_13_length_170730_cov_18.9744	136714	135503	-1	-	1212	hypothetical protein	- none -
fig|1829.46.peg.641	CDS	NODE_13_length_170730_cov_18.9744	138477	136714	-3	-	1764	possible DNA repair helicase	- none -
fig|1829.46.peg.642	CDS	NODE_13_length_170730_cov_18.9744	143882	138474	-2	-	5409	Putative DNA helicase	- none -
fig|1829.46.peg.643	CDS	NODE_13_length_170730_cov_18.9744	144426	144037	-3	-	390	hypothetical protein	- none -
fig|1829.46.peg.644	CDS	NODE_13_length_170730_cov_18.9744	144454	145032	1	+	579	Tellurium resistance protein TerD	- none -
fig|1829.46.peg.645	CDS	NODE_13_length_170730_cov_18.9744	145127	146251	2	+	1125	Integral membrane protein	- none -
fig|1829.46.peg.646	CDS	NODE_13_length_170730_cov_18.9744	146337	147587	3	+	1251	Tellurium resistance protein TerA	- none -
fig|1829.46.peg.647	CDS	NODE_13_length_170730_cov_18.9744	147745	147596	-1	-	150	hypothetical protein	- none -
fig|1829.46.peg.648	CDS	NODE_13_length_170730_cov_18.9744	148257	148436	3	+	180	hypothetical protein	- none -
fig|1829.46.peg.649	CDS	NODE_13_length_170730_cov_18.9744	150137	148521	-2	-	1617	hypothetical protein	- none -
fig|1829.46.peg.650	CDS	NODE_13_length_170730_cov_18.9744	150774	150289	-3	-	486	hypothetical protein	- none -
fig|1829.46.peg.651	CDS	NODE_13_length_170730_cov_18.9744	151118	152836	2	+	1719	Predicted membrane protein (DUF2319)	- none -
fig|1829.46.peg.652	CDS	NODE_13_length_170730_cov_18.9744	152946	154682	3	+	1737	hypothetical protein	- none -
fig|1829.46.peg.653	CDS	NODE_13_length_170730_cov_18.9744	154864	155853	1	+	990	Choloylglycine hydrolase (EC 3.5.1.24)	Bile hydrolysis
fig|1829.46.peg.654	CDS	NODE_13_length_170730_cov_18.9744	156015	155926	-3	-	90	hypothetical protein	- none -
fig|1829.46.peg.655	CDS	NODE_13_length_170730_cov_18.9744	160505	156162	-2	-	4344	Putative DNA helicase	- none -
fig|1829.46.peg.656	CDS	NODE_13_length_170730_cov_18.9744	161924	160719	-2	-	1206	Glu/Leu/Phe/Val dehydrogenase family protein	- none -
fig|1829.46.peg.657	CDS	NODE_13_length_170730_cov_18.9744	162100	163011	1	+	912	Transcriptional regulator, LysR family	- none -
fig|1829.46.peg.658	CDS	NODE_13_length_170730_cov_18.9744	165834	163036	-3	-	2799	Aconitate hydratase (EC 4.2.1.3)	Glyoxylate bypass
fig|1829.46.peg.659	CDS	NODE_13_length_170730_cov_18.9744	166504	165917	-1	-	588	hypothetical protein	- none -
fig|1829.46.peg.660	CDS	NODE_13_length_170730_cov_18.9744	166533	167531	3	+	999	hypothetical protein	- none -
fig|1829.46.peg.661	CDS	NODE_13_length_170730_cov_18.9744	167587	168171	1	+	585	hypothetical protein	- none -
fig|1829.46.peg.662	CDS	NODE_13_length_170730_cov_18.9744	168187	168549	1	+	363	hypothetical protein	- none -
fig|1829.46.peg.663	CDS	NODE_13_length_170730_cov_18.9744	168798	168601	-3	-	198	hypothetical protein	- none -
fig|1829.46.peg.664	CDS	NODE_13_length_170730_cov_18.9744	169257	169616	3	+	360	hypothetical protein	- none -
fig|1829.46.peg.665	CDS	NODE_13_length_170730_cov_18.9744	169699	170286	1	+	588	hypothetical protein	- none -
fig|1829.46.peg.666	CDS	NODE_13_length_170730_cov_18.9744	170283	170672	3	+	390	hypothetical protein	- none -
fig|1829.46.peg.667	CDS	NODE_14_length_151903_cov_17.2545	376	1269	1	+	894	Ectoine/hydroxyectoine ABC transporter solute-binding protein, EhuB	- none -
fig|1829.46.peg.668	CDS	NODE_14_length_151903_cov_17.2545	1286	2020	2	+	735	Ectoine/hydroxyectoine ABC transporter permease protein, EhuC	- none -
fig|1829.46.peg.669	CDS	NODE_14_length_151903_cov_17.2545	2017	2661	1	+	645	Ectoine/hydroxyectoine ABC transporter permease protein, EhuD	- none -
fig|1829.46.peg.670	CDS	NODE_14_length_151903_cov_17.2545	2663	3487	2	+	825	Ectoine/hydroxyectoine ABC transporter ATP-binding protein, EhuA	- none -
fig|1829.46.peg.671	CDS	NODE_14_length_151903_cov_17.2545	5044	3497	-1	-	1548	Adenylate cyclase (EC 4.6.1.1)	cAMP signaling in bacteria
fig|1829.46.peg.672	CDS	NODE_14_length_151903_cov_17.2545	5087	5761	2	+	675	Endonuclease NucS	- none -
fig|1829.46.peg.673	CDS	NODE_14_length_151903_cov_17.2545	5764	6087	1	+	324	ATP/GTP-binding protein	- none -
fig|1829.46.peg.674	CDS	NODE_14_length_151903_cov_17.2545	6344	6084	-2	-	261	hypothetical protein	- none -
fig|1829.46.peg.675	CDS	NODE_14_length_151903_cov_17.2545	6429	7076	3	+	648	Transcriptional regulator, AcrR family	- none -
fig|1829.46.peg.676	CDS	NODE_14_length_151903_cov_17.2545	7627	7118	-1	-	510	hypothetical protein	- none -
fig|1829.46.peg.677	CDS	NODE_14_length_151903_cov_17.2545	8727	7687	-3	-	1041	Transcriptional regulator, MerR family	Cobalt-zinc-cadmium resistance
fig|1829.46.peg.678	CDS	NODE_14_length_151903_cov_17.2545	10054	8798	-1	-	1257	putative cellulose-binding protein	- none -
fig|1829.46.peg.679	CDS	NODE_14_length_151903_cov_17.2545	10623	10138	-3	-	486	Methylmalonyl-CoA epimerase (EC 5.1.99.1) @ Ethylmalonyl-CoA epimerase	- none -
fig|1829.46.peg.680	CDS	NODE_14_length_151903_cov_17.2545	10728	11918	3	+	1191	3-ketoacyl-CoA thiolase (EC 2.3.1.16) @ Acetyl-CoA acetyltransferase (EC 2.3.1.9)	Acetyl-CoA fermentation to Butyrate; <br>Biotin biosynthesis; <br>Butanol Biosynthesis; <br>Butyrate metabolism cluster; <br>Fatty acid metabolism cluster; <br>Isoleucine degradation; <br>Polyhydroxybutyrate metabolism; <br>Polyhydroxybutyrate metabolism
fig|1829.46.peg.681	CDS	NODE_14_length_151903_cov_17.2545	12024	12383	3	+	360	inner membrane protein	- none -
fig|1829.46.peg.682	CDS	NODE_14_length_151903_cov_17.2545	12442	13389	1	+	948	FIG000875: Thioredoxin domain-containing protein EC-YbbN	- none -
fig|1829.46.peg.683	CDS	NODE_14_length_151903_cov_17.2545	14896	13448	-1	-	1449	POSSIBLE LIPOPROTEIN PEPTIDASE LPQM	- none -
fig|1829.46.peg.684	CDS	NODE_14_length_151903_cov_17.2545	17135	14925	-2	-	2211	1,4-alpha-glucan (glycogen) branching enzyme, GH-13-type (EC 2.4.1.18)	Glycogen metabolism; <br>Trehalose Biosynthesis
fig|1829.46.peg.685	CDS	NODE_14_length_151903_cov_17.2545	19150	17132	-1	-	2019	Putative glucanase glgE (EC 3.2.1.-)	Trehalose Biosynthesis
fig|1829.46.peg.686	CDS	NODE_14_length_151903_cov_17.2545	19682	19152	-2	-	531	hypothetical protein	- none -
fig|1829.46.peg.687	CDS	NODE_14_length_151903_cov_17.2545	19638	22223	3	+	2586	Glycogen phosphorylase (EC 2.4.1.1)	Glycogen metabolism; <br>Maltose and Maltodextrin Utilization
fig|1829.46.peg.688	CDS	NODE_14_length_151903_cov_17.2545	24278	22245	-2	-	2034	DinG family ATP-dependent helicase YoaA	DNA repair, bacterial DinG and relatives
fig|1829.46.peg.689	CDS	NODE_14_length_151903_cov_17.2545	24915	24298	-3	-	618	Nicotinamidase (EC 3.5.1.19)	NAD and NADP cofactor biosynthesis global; <br>Niacin-Choline transport and metabolism
fig|1829.46.peg.690	CDS	NODE_14_length_151903_cov_17.2545	26252	24921	-2	-	1332	Nicotinate phosphoribosyltransferase (EC 6.3.4.21)	- none -
fig|1829.46.peg.691	CDS	NODE_14_length_151903_cov_17.2545	26388	26678	3	+	291	ATP-dependent Clp protease adaptor protein ClpS	- none -
fig|1829.46.peg.692	CDS	NODE_14_length_151903_cov_17.2545	26703	27281	3	+	579	DUF2017 domain-containing protein	- none -
fig|1829.46.peg.693	CDS	NODE_14_length_151903_cov_17.2545	27278	28372	2	+	1095	Possible amide hydrolase Rv1333	- none -
fig|1829.46.peg.694	CDS	NODE_14_length_151903_cov_17.2545	28399	29025	1	+	627	Rhomboid family protein	- none -
fig|1829.46.peg.695	CDS	NODE_14_length_151903_cov_17.2545	29169	29930	3	+	762	Metal-dependent hydrolases of the beta-lactamase superfamily III	Beta-lactamase
fig|1829.46.peg.696	CDS	NODE_14_length_151903_cov_17.2545	29965	30753	1	+	789	Ribonuclease PH (EC 2.7.7.56)	- none -
fig|1829.46.peg.697	CDS	NODE_14_length_151903_cov_17.2545	30755	31372	2	+	618	Nucleoside 5-triphosphatase RdgB (dHAPTP, dITP, XTP-specific) (EC 3.6.1.66)	- none -
fig|1829.46.peg.698	CDS	NODE_14_length_151903_cov_17.2545	31905	31444	-3	-	462	hypothetical protein	- none -
fig|1829.46.peg.699	CDS	NODE_14_length_151903_cov_17.2545	32614	32048	-1	-	567	Transcriptional regulator, AcrR family	- none -
fig|1829.46.peg.700	CDS	NODE_14_length_151903_cov_17.2545	32728	33969	1	+	1242	hypothetical protein	- none -
fig|1829.46.peg.701	CDS	NODE_14_length_151903_cov_17.2545	34546	34052	-1	-	495	Serine phosphatase RsbU, regulator of sigma subunit	SigmaB stress responce regulation
fig|1829.46.peg.702	CDS	NODE_14_length_151903_cov_17.2545	34949	34575	-2	-	375	hypothetical protein	- none -
fig|1829.46.peg.703	CDS	NODE_14_length_151903_cov_17.2545	35102	36292	2	+	1191	Serine phosphatase RsbU, regulator of sigma subunit	SigmaB stress responce regulation
fig|1829.46.peg.704	CDS	NODE_14_length_151903_cov_17.2545	36339	37928	3	+	1590	Phytochrome, two-component sensor histidine kinase (EC 2.7.3.-); cyanobacterial phytochrome 1	Oxidative stress
fig|1829.46.peg.705	CDS	NODE_14_length_151903_cov_17.2545	37925	38365	2	+	441	Two-component transcriptional response regulator, LuxR family	- none -
fig|1829.46.peg.706	CDS	NODE_14_length_151903_cov_17.2545	38821	38444	-1	-	378	Membrane protein Rv1342c	- none -
fig|1829.46.peg.707	CDS	NODE_14_length_151903_cov_17.2545	39261	38818	-3	-	444	PROBABLE CONSERVED LIPOPROTEIN LPRD	- none -
fig|1829.46.peg.708	CDS	NODE_14_length_151903_cov_17.2545	39903	39406	-3	-	498	hypothetical protein	- none -
fig|1829.46.peg.709	CDS	NODE_14_length_151903_cov_17.2545	40442	39900	-2	-	543	hypothetical protein	- none -
fig|1829.46.peg.710	CDS	NODE_14_length_151903_cov_17.2545	40845	50156	3	+	9312	[Acyl-carrier-protein] acetyl transferase of FASI (EC 2.3.1.38) / Enoyl-[acyl-carrier-protein] reductase [NADPH, Si-specific] (EC 1.3.1.10) / 3-hydroxypalmitoyl-[acyl-carrier-protein] dehydratase of FASI (EC 4.2.1.61) / [Acyl-carrier-protein] malonyl transferase of FASI (EC 2.3.1.39) / [Acyl-carrier-protein] palmitoyl transferase of FASI (EC 2.3.1.-) / Acyl carrier protein of FASI / 3-oxoacyl-[ac…	- none -
fig|1829.46.peg.711	CDS	NODE_14_length_151903_cov_17.2545	50171	50575	2	+	405	Holo-[acyl-carrier-protein] synthase (EC 2.7.8.7)	- none -
fig|1829.46.peg.712	CDS	NODE_14_length_151903_cov_17.2545	51386	50586	-2	-	801	Transcriptional regulator, AcrR family	- none -
fig|1829.46.peg.713	CDS	NODE_14_length_151903_cov_17.2545	52251	51466	-3	-	786	Efflux ABC transporter, permease protein	- none -
fig|1829.46.peg.714	CDS	NODE_14_length_151903_cov_17.2545	53195	52248	-2	-	948	Efflux ABC transporter, ATP-binding protein	- none -
fig|1829.46.peg.715	CDS	NODE_14_length_151903_cov_17.2545	53284	54045	1	+	762	Transcriptional regulator, AcrR family	- none -
fig|1829.46.peg.716	CDS	NODE_14_length_151903_cov_17.2545	54042	55412	3	+	1371	N-acyl-L-amino acid amidohydrolase (EC 3.5.1.14)	- none -
fig|1829.46.peg.717	CDS	NODE_14_length_151903_cov_17.2545	55940	55437	-2	-	504	Thiol peroxidase, Bcp-type (EC 1.11.1.15)	CBSS-316057.3.peg.3521; <br>Thioredoxin-disulfide reductase
fig|1829.46.peg.718	CDS	NODE_14_length_151903_cov_17.2545	56000	56224	2	+	225	hypothetical protein	- none -
fig|1829.46.peg.719	CDS	NODE_14_length_151903_cov_17.2545	56676	57896	3	+	1221	L,D-transpeptidase => LdtB	- none -
fig|1829.46.peg.720	CDS	NODE_14_length_151903_cov_17.2545	57914	59056	2	+	1143	hypothetical protein	- none -
fig|1829.46.peg.721	CDS	NODE_14_length_151903_cov_17.2545	60025	59393	-1	-	633	3&#39;-to-5&#39; oligoribonuclease (orn)	RNA processing and degradation, bacterial
fig|1829.46.peg.722	CDS	NODE_14_length_151903_cov_17.2545	61555	60065	-1	-	1491	Flavin-containing monooxygenase	- none -
fig|1829.46.peg.723	CDS	NODE_14_length_151903_cov_17.2545	61829	63370	2	+	1542	Uncharacterized protein YjgR	- none -
fig|1829.46.peg.724	CDS	NODE_14_length_151903_cov_17.2545	64217	63411	-2	-	807	Short-chain dehydrogenase/reductase Rv2509, SDR family	- none -
fig|1829.46.peg.725	CDS	NODE_14_length_151903_cov_17.2545	64325	65656	2	+	1332	Uncharacterized MFS-type transporter	- none -
fig|1829.46.peg.726	CDS	NODE_14_length_151903_cov_17.2545	66547	65663	-1	-	885	hypothetical protein	- none -
fig|1829.46.peg.727	CDS	NODE_14_length_151903_cov_17.2545	67487	66666	-2	-	822	TesB-like acyl-CoA thioesterase 2	Acyl-CoA thioesterase II
fig|1829.46.peg.728	CDS	NODE_14_length_151903_cov_17.2545	67584	68159	3	+	576	Transcriptional regulator, AcrR family	- none -
fig|1829.46.peg.729	CDS	NODE_14_length_151903_cov_17.2545	69015	68182	-3	-	834	Epoxide hydrolase (EC 3.3.2.9)	- none -
fig|1829.46.peg.730	CDS	NODE_14_length_151903_cov_17.2545	69747	69094	-3	-	654	Unsaturated fatty acid biosythesis repressor FabR, TetR family	- none -
fig|1829.46.peg.731	CDS	NODE_14_length_151903_cov_17.2545	69902	71020	2	+	1119	hypothetical protein	- none -
fig|1829.46.peg.732	CDS	NODE_14_length_151903_cov_17.2545	71062	72318	1	+	1257	Linoleoyl-CoA desaturase (EC 1.14.19.3)	- none -
fig|1829.46.peg.733	CDS	NODE_14_length_151903_cov_17.2545	72296	72538	2	+	243	hypothetical protein	- none -
fig|1829.46.peg.734	CDS	NODE_14_length_151903_cov_17.2545	73511	72564	-2	-	948	FIG00996687: hypothetical protein	- none -
fig|1829.46.peg.735	CDS	NODE_14_length_151903_cov_17.2545	75193	73550	-1	-	1644	Cyclohexanone monooxygenase (EC 1.14.13.22)	- none -
fig|1829.46.peg.736	CDS	NODE_14_length_151903_cov_17.2545	75371	77755	2	+	2385	Regulatory protein LuxR	- none -
fig|1829.46.peg.737	CDS	NODE_14_length_151903_cov_17.2545	79082	77778	-2	-	1305	hypothetical protein	- none -
fig|1829.46.peg.738	CDS	NODE_14_length_151903_cov_17.2545	80135	79116	-2	-	1020	Formate dehydrogenase O putative subunit	- none -
fig|1829.46.peg.739	CDS	NODE_14_length_151903_cov_17.2545	81046	80135	-1	-	912	Formate dehydrogenase O beta subunit (EC 1.2.1.2)	- none -
fig|1829.46.peg.740	CDS	NODE_14_length_151903_cov_17.2545	84387	81043	-3	-	3345	Formate dehydrogenase O alpha subunit (EC 1.2.1.2)	- none -
fig|1829.46.peg.741	CDS	NODE_14_length_151903_cov_17.2545	85513	84491	-1	-	1023	Selenide,water dikinase (EC 2.7.9.3)	Selenocysteine metabolism
fig|1829.46.peg.742	CDS	NODE_14_length_151903_cov_17.2545	85699	87003	1	+	1305	L-seryl-tRNA(Sec) selenium transferase (EC 2.9.1.1)	Selenocysteine metabolism
fig|1829.46.peg.743	CDS	NODE_14_length_151903_cov_17.2545	87003	88745	3	+	1743	Selenocysteine-specific translation elongation factor	Selenocysteine metabolism
fig|1829.46.peg.744	CDS	NODE_14_length_151903_cov_17.2545	90189	88846	-3	-	1344	NADP-specific glutamate dehydrogenase (EC 1.4.1.4)	Arginine and Ornithine Degradation; <br>Glutamate dehydrogenases; <br>Glutamine, Glutamate, Aspartate and Asparagine Biosynthesis; <br>Proline Synthesis
fig|1829.46.peg.745	CDS	NODE_14_length_151903_cov_17.2545	91184	90528	-2	-	657	hypothetical protein	- none -
fig|1829.46.peg.746	CDS	NODE_14_length_151903_cov_17.2545	91183	91353	1	+	171	hypothetical protein	- none -
fig|1829.46.peg.747	CDS	NODE_14_length_151903_cov_17.2545	91431	92315	3	+	885	Aerobic carbon monoxide dehydrogenase (quinone), medium chain (EC 1.2.5.3)	- none -
fig|1829.46.peg.748	CDS	NODE_14_length_151903_cov_17.2545	92320	92805	1	+	486	Aerobic carbon monoxide dehydrogenase (quinone), small chain (EC 1.2.5.3)	- none -
fig|1829.46.peg.749	CDS	NODE_14_length_151903_cov_17.2545	92805	95198	3	+	2394	Aerobic carbon monoxide dehydrogenase (quinone), large chain (EC 1.2.5.3)	- none -
fig|1829.46.peg.750	CDS	NODE_14_length_151903_cov_17.2545	95245	96156	1	+	912	Aerobic carbon monoxide dehydrogenase molybdenum cofactor insertion protein CoxF	Carbon monoxide dehydrogenase maturation factors
fig|1829.46.peg.751	CDS	NODE_14_length_151903_cov_17.2545	96153	97052	3	+	900	Carbon monoxide oxidation accessory protein CoxD	Carbon monoxide dehydrogenase maturation factors
fig|1829.46.peg.752	CDS	NODE_14_length_151903_cov_17.2545	97049	98299	2	+	1251	hypothetical protein	- none -
fig|1829.46.peg.753	CDS	NODE_14_length_151903_cov_17.2545	98302	100335	1	+	2034	Copper resistance protein CopD / Cytochrome c oxidase caa3-type assembly factor CtaG_BS (unrelated to Cox11-CtaG family)	Copper Transport System; <br>Copper homeostasis; <br>Copper uptake system CopCD
fig|1829.46.peg.754	CDS	NODE_14_length_151903_cov_17.2545	101448	100411	-3	-	1038	hypothetical protein	- none -
fig|1829.46.peg.755	CDS	NODE_14_length_151903_cov_17.2545	101571	102512	3	+	942	hypothetical protein	- none -
fig|1829.46.peg.756	CDS	NODE_14_length_151903_cov_17.2545	102608	104281	2	+	1674	Energy-dependent translational throttle protein EttA	- none -
fig|1829.46.peg.757	CDS	NODE_14_length_151903_cov_17.2545	104274	104693	3	+	420	thioesterase superfamily protein	- none -
fig|1829.46.peg.758	CDS	NODE_14_length_151903_cov_17.2545	104797	109605	1	+	4809	NAD-specific glutamate dehydrogenase (EC 1.4.1.2), large form	Glutamate dehydrogenases; <br>Glutamine, Glutamate, Aspartate and Asparagine Biosynthesis
fig|1829.46.peg.759	CDS	NODE_14_length_151903_cov_17.2545	109609	110043	1	+	435	hypothetical protein	- none -
fig|1829.46.peg.760	CDS	NODE_14_length_151903_cov_17.2545	110054	110749	2	+	696	FIG00820499: hypothetical protein	- none -
fig|1829.46.peg.761	CDS	NODE_14_length_151903_cov_17.2545	112370	110757	-2	-	1614	Alpha-glucosidase (EC 3.2.1.20)	Maltose and Maltodextrin Utilization
fig|1829.46.peg.762	CDS	NODE_14_length_151903_cov_17.2545	112456	112875	1	+	420	hypothetical protein	- none -
fig|1829.46.peg.763	CDS	NODE_14_length_151903_cov_17.2545	113286	112894	-3	-	393	Hemoglobin-like protein HbO	Bacterial hemoglobins
fig|1829.46.peg.764	CDS	NODE_14_length_151903_cov_17.2545	113474	114103	2	+	630	HNH endonuclease family protein	- none -
fig|1829.46.peg.765	CDS	NODE_14_length_151903_cov_17.2545	114163	114435	1	+	273	hypothetical protein	- none -
fig|1829.46.peg.766	CDS	NODE_14_length_151903_cov_17.2545	114422	114895	2	+	474	hypothetical protein	- none -
fig|1829.46.peg.767	CDS	NODE_14_length_151903_cov_17.2545	117588	115006	-3	-	2583	Membrane alanine aminopeptidase N (EC 3.4.11.2)	Aminopeptidases (EC 3.4.11.-)
fig|1829.46.peg.768	CDS	NODE_14_length_151903_cov_17.2545	118893	117652	-3	-	1242	hypothetical protein	- none -
fig|1829.46.peg.769	CDS	NODE_14_length_151903_cov_17.2545	119053	119685	1	+	633	Protein disulfide oxidoreductase	- none -
fig|1829.46.peg.770	CDS	NODE_14_length_151903_cov_17.2545	119723	120310	2	+	588	putative acetyltransferase	- none -
fig|1829.46.peg.771	CDS	NODE_14_length_151903_cov_17.2545	120489	121703	3	+	1215	Acyl-CoA dehydrogenase; probable dibenzothiophene desulfurization enzyme	- none -
fig|1829.46.peg.772	CDS	NODE_14_length_151903_cov_17.2545	121862	122977	2	+	1116	Coenzyme F420-dependent N5,N10-methylene tetrahydromethanopterin reductase and related flavin-dependent oxidoreductases; sulfonate monooxygenase	- none -
fig|1829.46.peg.773	CDS	NODE_14_length_151903_cov_17.2545	123008	123487	2	+	480	Ribose-5-phosphate isomerase B (EC 5.3.1.6)	- none -
fig|1829.46.peg.774	CDS	NODE_14_length_151903_cov_17.2545	123491	124288	2	+	798	Endonuclease VIII	DNA Repair Base Excision; <br>EC699-706
fig|1829.46.peg.775	CDS	NODE_14_length_151903_cov_17.2545	125117	124323	-2	-	795	hypothetical protein	- none -
fig|1829.46.peg.776	CDS	NODE_14_length_151903_cov_17.2545	126278	125172	-2	-	1107	hypothetical protein	- none -
fig|1829.46.peg.777	CDS	NODE_14_length_151903_cov_17.2545	126973	126398	-1	-	576	hypothetical protein	- none -
fig|1829.46.peg.778	CDS	NODE_14_length_151903_cov_17.2545	128133	126985	-3	-	1149	Threonine dehydrogenase and related Zn-dependent dehydrogenases	Threonine degradation
fig|1829.46.peg.779	CDS	NODE_14_length_151903_cov_17.2545	129394	128207	-1	-	1188	hypothetical protein	- none -
fig|1829.46.peg.780	CDS	NODE_14_length_151903_cov_17.2545	129804	129616	-3	-	189	hypothetical protein	- none -
fig|1829.46.peg.781	CDS	NODE_14_length_151903_cov_17.2545	130335	131723	3	+	1389	Cell division trigger factor (EC 5.2.1.8)	- none -
fig|1829.46.peg.782	CDS	NODE_14_length_151903_cov_17.2545	131866	132492	1	+	627	ATP-dependent Clp protease proteolytic subunit ClpP (EC 3.4.21.92)	- none -
fig|1829.46.peg.783	CDS	NODE_14_length_151903_cov_17.2545	132539	133201	2	+	663	ATP-dependent Clp protease proteolytic subunit ClpP (EC 3.4.21.92)	- none -
fig|1829.46.peg.784	CDS	NODE_14_length_151903_cov_17.2545	133432	134709	1	+	1278	ATP-dependent Clp protease ATP-binding subunit ClpX	- none -
fig|1829.46.peg.785	CDS	NODE_14_length_151903_cov_17.2545	134872	136482	1	+	1611	Long-chain-fatty-acid--CoA ligase (EC 6.2.1.3)	Biotin biosynthesis; <br>Fatty acid metabolism cluster
fig|1829.46.peg.786	CDS	NODE_14_length_151903_cov_17.2545	136748	136479	-2	-	270	hypothetical protein	- none -
fig|1829.46.peg.787	CDS	NODE_14_length_151903_cov_17.2545	136862	138007	2	+	1146	putative phosphotransferase	- none -
fig|1829.46.peg.788	CDS	NODE_14_length_151903_cov_17.2545	138012	139112	3	+	1101	hypothetical protein	- none -
fig|1829.46.peg.789	CDS	NODE_14_length_151903_cov_17.2545	139931	139188	-2	-	744	Oxidoreductase, short-chain dehydrogenase/reductase family	- none -
fig|1829.46.peg.790	CDS	NODE_14_length_151903_cov_17.2545	140885	139965	-2	-	921	Probable short-chain type dehydrogenase/reductase (EC 1.-.-.-)	- none -
fig|1829.46.peg.791	CDS	NODE_14_length_151903_cov_17.2545	141088	141705	1	+	618	Transcriptional regulator KstR, TetR family	- none -
fig|1829.46.peg.792	CDS	NODE_14_length_151903_cov_17.2545	141817	142986	1	+	1170	Probable acetyl-CoA acetyltransferase FadA5 (EC 2.3.1.9)	- none -
fig|1829.46.peg.793	CDS	NODE_14_length_151903_cov_17.2545	143019	145208	3	+	2190	Acyl-CoA dehydrogenase	- none -
fig|1829.46.peg.794	CDS	NODE_14_length_151903_cov_17.2545	145215	146084	3	+	870	FIG00999917: Enoyl-CoA hydratase	- none -
fig|1829.46.peg.795	CDS	NODE_14_length_151903_cov_17.2545	146081	146737	2	+	657	hypothetical protein	- none -
fig|1829.46.peg.796	CDS	NODE_14_length_151903_cov_17.2545	146779	147567	1	+	789	Oxidoreductase, short-chain dehydrogenase/reductase family	- none -
fig|1829.46.peg.797	CDS	NODE_14_length_151903_cov_17.2545	147586	148770	1	+	1185	hypothetical protein	- none -
fig|1829.46.peg.798	CDS	NODE_14_length_151903_cov_17.2545	149610	148780	-3	-	831	Sulfur carrier protein FdhD	- none -
fig|1829.46.peg.799	CDS	NODE_14_length_151903_cov_17.2545	149932	149813	-1	-	120	hypothetical protein	- none -
fig|1829.46.peg.800	CDS	NODE_14_length_151903_cov_17.2545	149943	151169	3	+	1227	hypothetical protein	- none -
fig|1829.46.peg.801	CDS	NODE_14_length_151903_cov_17.2545	151179	151784	3	+	606	Acetyltransferase, GNAT family	- none -
fig|1829.46.peg.802	CDS	NODE_15_length_118733_cov_16.2127	203	3	-2	-	201	Translation initiation factor 2	CBSS-138119.3.peg.2719; <br>NusA-TFII Cluster; <br>Translation initiation factors bacterial
fig|1829.46.peg.803	CDS	NODE_15_length_118733_cov_16.2127	281	406	2	+	126	hypothetical protein	- none -
fig|1829.46.peg.804	CDS	NODE_15_length_118733_cov_16.2127	1788	760	-3	-	1029	Transcription termination protein NusA	NusA-TFII Cluster; <br>Transcription factors bacterial
fig|1829.46.peg.805	CDS	NODE_15_length_118733_cov_16.2127	2384	1785	-2	-	600	Bacterial ribosome SSU maturation protein RimP	- none -
fig|1829.46.peg.806	CDS	NODE_15_length_118733_cov_16.2127	2535	3032	3	+	498	hypothetical protein	- none -
fig|1829.46.peg.807	CDS	NODE_15_length_118733_cov_16.2127	3029	3472	2	+	444	hypothetical protein	- none -
fig|1829.46.peg.808	CDS	NODE_15_length_118733_cov_16.2127	4155	3496	-3	-	660	O-methyltransferase Rv0190	- none -
fig|1829.46.peg.809	CDS	NODE_15_length_118733_cov_16.2127	5980	4259	-1	-	1722	Prolyl-tRNA synthetase (EC 6.1.1.15), bacterial type	tRNA aminoacylation, Pro
fig|1829.46.peg.810	CDS	NODE_15_length_118733_cov_16.2127	6046	6789	1	+	744	UPF0246 protein YaaA	- none -
fig|1829.46.peg.811	CDS	NODE_15_length_118733_cov_16.2127	7864	6782	-1	-	1083	hypothetical protein	- none -
fig|1829.46.peg.812	CDS	NODE_15_length_118733_cov_16.2127	9377	7956	-2	-	1422	Uncharacterized MFS-type transporter	- none -
fig|1829.46.peg.813	CDS	NODE_15_length_118733_cov_16.2127	10699	9437	-1	-	1263	Precorrin-2 oxidase (EC 1.3.1.76) @ Sirohydrochlorin ferrochelatase activity of CysG (EC 4.99.1.4) / Uroporphyrinogen-III methyltransferase (EC 2.1.1.107)	- none -
fig|1829.46.peg.814	CDS	NODE_15_length_118733_cov_16.2127	12322	10796	-1	-	1527	Malate:quinone oxidoreductase (EC 1.1.5.4)	- none -
fig|1829.46.peg.815	CDS	NODE_15_length_118733_cov_16.2127	12510	13580	3	+	1071	Lysophospholipase (EC 3.1.1.5)	Triacylglycerol metabolism
fig|1829.46.peg.816	CDS	NODE_15_length_118733_cov_16.2127	13577	14950	2	+	1374	NADPH-dependent mycothiol reductase Mtr	- none -
fig|1829.46.peg.817	CDS	NODE_15_length_118733_cov_16.2127	15608	15042	-2	-	567	hypothetical protein	- none -
fig|1829.46.peg.818	CDS	NODE_15_length_118733_cov_16.2127	15727	16089	1	+	363	Transcriptional regulator, GntR family	- none -
fig|1829.46.peg.819	CDS	NODE_15_length_118733_cov_16.2127	16086	16991	3	+	906	ABC transporter, ATP-binding protein	- none -
fig|1829.46.peg.820	CDS	NODE_15_length_118733_cov_16.2127	16988	17722	2	+	735	hypothetical protein	- none -
fig|1829.46.peg.821	CDS	NODE_15_length_118733_cov_16.2127	18701	17805	-2	-	897	Methionine aminopeptidase (EC 3.4.11.18)	CBSS-312309.3.peg.1965; <br>Translation termination factors bacterial
fig|1829.46.peg.822	CDS	NODE_15_length_118733_cov_16.2127	20372	18729	-2	-	1644	Acyl-CoA synthetases (AMP-forming)/AMP-acid ligases	- none -
fig|1829.46.peg.823	CDS	NODE_15_length_118733_cov_16.2127	20481	21344	3	+	864	Domain of unknown function / LuxR family DNA-binding domain	- none -
fig|1829.46.peg.824	CDS	NODE_15_length_118733_cov_16.2127	21397	22992	1	+	1596	Uncharacterized amino acid permease, GabP family	- none -
fig|1829.46.peg.825	CDS	NODE_15_length_118733_cov_16.2127	24107	24574	2	+	468	Transcriptional regulator, MarR family	- none -
fig|1829.46.peg.826	CDS	NODE_15_length_118733_cov_16.2127	26358	24577	-3	-	1782	FtsI-like protein	- none -
fig|1829.46.peg.827	CDS	NODE_15_length_118733_cov_16.2127	27287	26451	-2	-	837	GCN5-related N-acetyltransferase, FIGfam019367	- none -
fig|1829.46.peg.828	CDS	NODE_15_length_118733_cov_16.2127	28556	27402	-2	-	1155	(E)-4-hydroxy-3-methylbut-2-enyl-diphosphate synthase (flavodoxin) (EC 1.17.7.3)	- none -
fig|1829.46.peg.829	CDS	NODE_15_length_118733_cov_16.2127	29819	28602	-2	-	1218	Membrane-associated zinc metalloprotease	- none -
fig|1829.46.peg.830	CDS	NODE_15_length_118733_cov_16.2127	30953	29835	-2	-	1119	1-deoxy-D-xylulose 5-phosphate reductoisomerase (EC 1.1.1.267)	Nonmevalonate Branch of Isoprenoid Biosynthesis
fig|1829.46.peg.831	CDS	NODE_15_length_118733_cov_16.2127	31138	31386	1	+	249	Putative transmembrane protein	- none -
fig|1829.46.peg.832	CDS	NODE_15_length_118733_cov_16.2127	32555	31446	-2	-	1110	23S rRNA (adenine(2503)-C(2))-methyltransferase @ tRNA (adenine(37)-C(2))-methyltransferase (EC 2.1.1.192)	- none -
fig|1829.46.peg.833	CDS	NODE_15_length_118733_cov_16.2127	32701	33531	1	+	831	Similar to citrate lyase beta chain, 3	- none -
fig|1829.46.peg.834	CDS	NODE_15_length_118733_cov_16.2127	34296	33538	-3	-	759	hypothetical protein	- none -
fig|1829.46.peg.835	CDS	NODE_15_length_118733_cov_16.2127	35242	34304	-1	-	939	Phosphatidate cytidylyltransferase (EC 2.7.7.41)	Glycerolipid and Glycerophospholipid Metabolism in Bacteria
fig|1829.46.peg.836	CDS	NODE_15_length_118733_cov_16.2127	35802	35245	-3	-	558	Ribosome recycling factor	Ribosome recycling related cluster; <br>Translation termination factors bacterial
fig|1829.46.peg.837	CDS	NODE_15_length_118733_cov_16.2127	36559	35831	-1	-	729	Uridylate kinase (EC 2.7.4.22)	- none -
fig|1829.46.peg.838	CDS	NODE_15_length_118733_cov_16.2127	37581	36757	-3	-	825	Translation elongation factor Ts	CBSS-312309.3.peg.1965; <br>Ribosome recycling related cluster; <br>Translation elongation factors bacterial
fig|1829.46.peg.839	CDS	NODE_15_length_118733_cov_16.2127	38545	37712	-1	-	834	SSU ribosomal protein S2p (SAe)	CBSS-312309.3.peg.1965; <br>Ribosome SSU bacterial; <br>Ribosome recycling related cluster
fig|1829.46.peg.840	CDS	NODE_15_length_118733_cov_16.2127	38853	39356	3	+	504	Membrane proteins related to metalloendopeptidases	- none -
fig|1829.46.peg.841	CDS	NODE_15_length_118733_cov_16.2127	40958	39381	-2	-	1578	hypothetical protein	- none -
fig|1829.46.peg.842	CDS	NODE_15_length_118733_cov_16.2127	41963	41025	-2	-	939	Site-specific tyrosine recombinase XerC	- none -
fig|1829.46.peg.843	CDS	NODE_15_length_118733_cov_16.2127	42025	43260	1	+	1236	Multidrug resistance transporter, Bcr/CflA family	Copper homeostasis
fig|1829.46.peg.844	CDS	NODE_15_length_118733_cov_16.2127	44059	43277	-1	-	783	Iron utilization protein	- none -
fig|1829.46.peg.845	CDS	NODE_15_length_118733_cov_16.2127	44157	44423	3	+	267	hypothetical protein	- none -
fig|1829.46.peg.846	CDS	NODE_15_length_118733_cov_16.2127	44566	45894	1	+	1329	Voltage-gated H(+)/2Cl(-) exchange transporter ClcA	- none -
fig|1829.46.peg.847	CDS	NODE_15_length_118733_cov_16.2127	47051	45918	-2	-	1134	Rossmann fold nucleotide-binding protein Smf possibly involved in DNA uptake	CBSS-272943.3.peg.1367
fig|1829.46.peg.848	CDS	NODE_15_length_118733_cov_16.2127	48556	47048	-1	-	1509	AAA+ ATPase superfamily protein YifB/ComM, associated with DNA recombination	- none -
fig|1829.46.peg.849	CDS	NODE_15_length_118733_cov_16.2127	48930	48556	-3	-	375	UPF0102 protein YraN	- none -
fig|1829.46.peg.850	CDS	NODE_15_length_118733_cov_16.2127	49422	49108	-3	-	315	Protein often found in Actinomycetes clustered with signal peptidase and/or RNaseHII	Ribonuclease H
fig|1829.46.peg.851	CDS	NODE_15_length_118733_cov_16.2127	50212	49460	-1	-	753	Ribonuclease HII (EC 3.1.26.4)	Ribonuclease H; <br>Ribonucleases in Bacillus
fig|1829.46.peg.852	CDS	NODE_15_length_118733_cov_16.2127	51018	50209	-3	-	810	Signal peptidase I (EC 3.4.21.89)	CBSS-176299.4.peg.1292; <br>Signal peptidase
fig|1829.46.peg.853	CDS	NODE_15_length_118733_cov_16.2127	51588	51247	-3	-	342	LSU ribosomal protein L19p	Ribosome LSU bacterial
fig|1829.46.peg.854	CDS	NODE_15_length_118733_cov_16.2127	52577	51672	-2	-	906	Putative integral membrane protein SCO2176	- none -
fig|1829.46.peg.855	CDS	NODE_15_length_118733_cov_16.2127	55039	52646	-1	-	2394	Transcription accessory protein (S1 RNA-binding domain)	Transcription factors bacterial
fig|1829.46.peg.856	CDS	NODE_15_length_118733_cov_16.2127	55218	56204	3	+	987	possible lipoprotein	- none -
fig|1829.46.peg.857	CDS	NODE_15_length_118733_cov_16.2127	56930	56223	-2	-	708	tRNA (guanine(37)-N(1))-methyltransferase (EC 2.1.1.228)	- none -
fig|1829.46.peg.858	CDS	NODE_15_length_118733_cov_16.2127	57524	56934	-2	-	591	16S rRNA processing protein RimM	KH domain RNA binding protein YlqC
fig|1829.46.peg.859	CDS	NODE_15_length_118733_cov_16.2127	57777	57535	-3	-	243	KH domain RNA binding protein YlqC	KH domain RNA binding protein YlqC
fig|1829.46.peg.860	CDS	NODE_15_length_118733_cov_16.2127	58223	57777	-2	-	447	SSU ribosomal protein S16p	KH domain RNA binding protein YlqC; <br>Ribosome SSU bacterial
fig|1829.46.peg.861	CDS	NODE_15_length_118733_cov_16.2127	59534	58419	-2	-	1116	Xaa-Pro dipeptidase (EC 3.4.13.9)	- none -
fig|1829.46.peg.862	CDS	NODE_15_length_118733_cov_16.2127	61116	59548	-3	-	1569	Signal recognition particle protein Ffh	- none -
fig|1829.46.peg.863	CDS	NODE_15_length_118733_cov_16.2127	63683	61245	-2	-	2439	[Protein-PII] uridylyltransferase (EC 2.7.7.59) / [Protein-PII]-UMP uridylyl-removing enzyme	Ammonia assimilation; <br>CBSS-312309.3.peg.1965
fig|1829.46.peg.864	CDS	NODE_15_length_118733_cov_16.2127	64086	63748	-3	-	339	Nitrogen regulatory protein P-II	Ammonia assimilation
fig|1829.46.peg.865	CDS	NODE_15_length_118733_cov_16.2127	65454	64150	-3	-	1305	Ammonium transporter	Ammonia assimilation
fig|1829.46.peg.866	CDS	NODE_15_length_118733_cov_16.2127	67316	65676	-2	-	1641	Signal recognition particle receptor FtsY	- none -
fig|1829.46.peg.867	CDS	NODE_15_length_118733_cov_16.2127	70955	67329	-2	-	3627	Chromosome partition protein smc	DNA structural proteins, bacterial
fig|1829.46.peg.868	CDS	NODE_15_length_118733_cov_16.2127	71909	70992	-2	-	918	hypothetical protein	- none -
fig|1829.46.peg.869	CDS	NODE_15_length_118733_cov_16.2127	72290	72003	-2	-	288	Acylphosphate phosphohydrolase (EC 3.6.1.7)	- none -
fig|1829.46.peg.870	CDS	NODE_15_length_118733_cov_16.2127	72731	72294	-2	-	438	FIG00997866: hypothetical protein	- none -
fig|1829.46.peg.871	CDS	NODE_15_length_118733_cov_16.2127	73695	72724	-3	-	972	Transcriptional regulator, LysR family	- none -
fig|1829.46.peg.872	CDS	NODE_15_length_118733_cov_16.2127	73790	74521	2	+	732	Protocatechuate 3,4-dioxygenase beta chain (EC 1.13.11.3)	Protocatechuate branch of beta-ketoadipate pathway
fig|1829.46.peg.873	CDS	NODE_15_length_118733_cov_16.2127	74518	75201	1	+	684	Protocatechuate 3,4-dioxygenase alpha chain (EC 1.13.11.3)	Protocatechuate branch of beta-ketoadipate pathway
fig|1829.46.peg.874	CDS	NODE_15_length_118733_cov_16.2127	76101	75238	-3	-	864	Formamidopyrimidine-DNA glycosylase (EC 3.2.2.23)	DNA Repair Base Excision
fig|1829.46.peg.875	CDS	NODE_15_length_118733_cov_16.2127	76911	76108	-3	-	804	Ribonuclease III (EC 3.1.26.3)	CBSS-176299.4.peg.1292; <br>RNA processing and degradation, bacterial
fig|1829.46.peg.876	CDS	NODE_15_length_118733_cov_16.2127	77105	76923	-2	-	183	LSU ribosomal protein L32p @ LSU ribosomal protein L32p, zinc-dependent	Ribosome LSU bacterial
fig|1829.46.peg.877	CDS	NODE_15_length_118733_cov_16.2127	77722	77108	-1	-	615	FIG01269488: protein, clustered with ribosomal protein L32p	- none -
fig|1829.46.peg.878	CDS	NODE_15_length_118733_cov_16.2127	78582	77824	-3	-	759	FIG00814129: Possible chaperone	- none -
fig|1829.46.peg.879	CDS	NODE_15_length_118733_cov_16.2127	79213	78722	-1	-	492	Phosphopantetheine adenylyltransferase (EC 2.7.7.3)	CBSS-266117.6.peg.1260; <br>CBSS-269801.1.peg.1715; <br>Coenzyme A Biosynthesis
fig|1829.46.peg.880	CDS	NODE_15_length_118733_cov_16.2127	79776	79210	-3	-	567	16S rRNA (guanine(966)-N(2))-methyltransferase (EC 2.1.1.171)	CBSS-266117.6.peg.1260; <br>CBSS-269801.1.peg.1715; <br>RNA methylation
fig|1829.46.peg.881	CDS	NODE_15_length_118733_cov_16.2127	83174	79773	-2	-	3402	Pyruvate carboxylase (EC 6.4.1.1)	- none -
fig|1829.46.peg.882	CDS	NODE_15_length_118733_cov_16.2127	85648	83357	-1	-	2292	ATP-dependent DNA helicase RecG (EC 3.6.4.12)	- none -
fig|1829.46.peg.883	CDS	NODE_15_length_118733_cov_16.2127	87382	85694	-1	-	1689	Dihydroxyacetone kinase-like protein, phosphatase domain / Dihydroxyacetone kinase-like protein, kinase domain	- none -
fig|1829.46.peg.884	CDS	NODE_15_length_118733_cov_16.2127	87616	87807	1	+	192	LSU ribosomal protein L28p @ LSU ribosomal protein L28p, zinc-dependent	Ribosome LSU bacterial
fig|1829.46.peg.885	CDS	NODE_15_length_118733_cov_16.2127	87896	88711	2	+	816	Enoyl-CoA hydratase (EC 4.2.1.17)	Acetyl-CoA fermentation to Butyrate; <br>Butanol Biosynthesis; <br>Butyrate metabolism cluster; <br>Fatty acid metabolism cluster; <br>Isoleucine degradation; <br>Polyhydroxybutyrate metabolism; <br>Valine degradation
fig|1829.46.peg.886	CDS	NODE_15_length_118733_cov_16.2127	89462	88734	-2	-	729	Uracil-DNA glycosylase, family 1 (EC 3.2.2.27)	- none -
fig|1829.46.peg.887	CDS	NODE_15_length_118733_cov_16.2127	89993	89466	-2	-	528	Carbonic anhydrase, gamma class (EC 4.2.1.1)	- none -
fig|1829.46.peg.888	CDS	NODE_15_length_118733_cov_16.2127	91079	90039	-2	-	1041	Thiamine-monophosphate kinase (EC 2.7.4.16)	5-FCL-like protein; <br>Riboflavin synthesis cluster; <br>Thiamin biosynthesis
fig|1829.46.peg.889	CDS	NODE_15_length_118733_cov_16.2127	91107	91721	3	+	615	hypothetical protein	- none -
fig|1829.46.peg.890	CDS	NODE_15_length_118733_cov_16.2127	93323	91797	-2	-	1527	Acetyl-CoA hydrolase	- none -
fig|1829.46.peg.891	CDS	NODE_15_length_118733_cov_16.2127	93689	95803	2	+	2115	ATP-dependent DNA helicase RecQ	DNA repair, bacterial RecFOR pathway
fig|1829.46.peg.892	CDS	NODE_15_length_118733_cov_16.2127	96009	95845	-3	-	165	hypothetical protein	- none -
fig|1829.46.peg.893	CDS	NODE_15_length_118733_cov_16.2127	96020	96526	2	+	507	L-2,4-diaminobutyric acid acetyltransferase (EC 2.3.1.178)	- none -
fig|1829.46.peg.894	CDS	NODE_15_length_118733_cov_16.2127	96588	97877	3	+	1290	Diaminobutyrate--2-oxoglutarate transaminase (EC 2.6.1.76)	- none -
fig|1829.46.peg.895	CDS	NODE_15_length_118733_cov_16.2127	97936	98334	1	+	399	L-ectoine synthase (EC 4.2.1.108)	- none -
fig|1829.46.peg.896	CDS	NODE_15_length_118733_cov_16.2127	98384	99319	2	+	936	D-3-phosphoglycerate dehydrogenase (EC 1.1.1.95)	Glycine and Serine Utilization; <br>Pyridoxin (Vitamin B6) Biosynthesis; <br>Serine Biosynthesis
fig|1829.46.peg.897	CDS	NODE_15_length_118733_cov_16.2127	100305	99358	-3	-	948	ATP-dependent DNA ligase (EC 6.5.1.1)	DNA Repair Base Excision; <br>DNA ligases
fig|1829.46.peg.898	CDS	NODE_15_length_118733_cov_16.2127	100376	101980	2	+	1605	ATP-dependent DNA ligase (EC 6.5.1.1)	DNA Repair Base Excision; <br>DNA ligases
fig|1829.46.peg.899	CDS	NODE_15_length_118733_cov_16.2127	101986	102831	1	+	846	NAD-dependent protein deacetylase of SIR2 family	Pyruvate metabolism II: acetyl-CoA, acetogenesis from pyruvate
fig|1829.46.peg.900	CDS	NODE_15_length_118733_cov_16.2127	103967	102864	-2	-	1104	Glutamate 5-kinase (EC 2.7.2.11) / RNA-binding C-terminal domain PUA	Proline Synthesis; <br>Proline Synthesis
fig|1829.46.peg.901	CDS	NODE_15_length_118733_cov_16.2127	105476	104019	-2	-	1458	GTP-binding protein Obg	CBSS-176279.3.peg.868
fig|1829.46.peg.902	CDS	NODE_15_length_118733_cov_16.2127	105878	105615	-2	-	264	LSU ribosomal protein L27p	CBSS-176279.3.peg.868; <br>Ribosome LSU bacterial
fig|1829.46.peg.903	CDS	NODE_15_length_118733_cov_16.2127	106226	105915	-2	-	312	LSU ribosomal protein L21p	CBSS-176279.3.peg.868; <br>Ribosome LSU bacterial
fig|1829.46.peg.904	CDS	NODE_15_length_118733_cov_16.2127	109772	106461	-2	-	3312	Ribonuclease E (EC 3.1.26.12)	RNA processing and degradation, bacterial
fig|1829.46.peg.905	CDS	NODE_15_length_118733_cov_16.2127	109821	110036	3	+	216	hypothetical protein	- none -
fig|1829.46.peg.906	CDS	NODE_15_length_118733_cov_16.2127	110636	110217	-2	-	420	Nucleoside diphosphate kinase (EC 2.7.4.6)	Purine conversions; <br>pyrimidine conversions
fig|1829.46.peg.907	CDS	NODE_15_length_118733_cov_16.2127	111057	110653	-3	-	405	putative membrane protein	- none -
fig|1829.46.peg.908	CDS	NODE_15_length_118733_cov_16.2127	112475	111054	-2	-	1422	Dihydrofolate synthase (EC 6.3.2.12) @ Folylpolyglutamate synthase (EC 6.3.2.17)	Folate Biosynthesis; <br>Folate Biosynthesis
fig|1829.46.peg.909	CDS	NODE_15_length_118733_cov_16.2127	115132	112472	-1	-	2661	Valyl-tRNA synthetase (EC 6.1.1.9)	tRNA aminoacylation, Val
fig|1829.46.peg.910	CDS	NODE_15_length_118733_cov_16.2127	115289	115663	2	+	375	Small hypothetical protein Hyp1	- none -
fig|1829.46.peg.911	CDS	NODE_15_length_118733_cov_16.2127	117690	115696	-3	-	1995	hypothetical protein	- none -
fig|1829.46.peg.912	CDS	NODE_15_length_118733_cov_16.2127	117815	118606	2	+	792	Novel pyridoxal kinase, thiD family (EC 2.7.1.35)	- none -
fig|1829.46.peg.913	CDS	NODE_16_length_113577_cov_19.2015	1130	3	-2	-	1128	hypothetical protein	- none -
fig|1829.46.peg.914	CDS	NODE_16_length_113577_cov_19.2015	1448	1131	-2	-	318	hypothetical protein	- none -
fig|1829.46.peg.915	CDS	NODE_16_length_113577_cov_19.2015	2571	1543	-3	-	1029	possible aromatic ring hydroxylase	- none -
fig|1829.46.peg.916	CDS	NODE_16_length_113577_cov_19.2015	2631	3200	3	+	570	Transcriptional regulator, AcrR family	- none -
fig|1829.46.peg.917	CDS	NODE_16_length_113577_cov_19.2015	3502	8097	1	+	4596	Glutamate synthase [NADPH] large chain (EC 1.4.1.13)	Ammonia assimilation; <br>Glutamine, Glutamate, Aspartate and Asparagine Biosynthesis
fig|1829.46.peg.918	CDS	NODE_16_length_113577_cov_19.2015	8090	9541	2	+	1452	Glutamate synthase [NADPH] small chain (EC 1.4.1.13)	Ammonia assimilation; <br>Glutamine, Glutamate, Aspartate and Asparagine Biosynthesis
fig|1829.46.peg.919	CDS	NODE_16_length_113577_cov_19.2015	10153	9671	-1	-	483	Integral membrane protein	- none -
fig|1829.46.peg.920	CDS	NODE_16_length_113577_cov_19.2015	10319	11062	2	+	744	hypothetical protein	- none -
fig|1829.46.peg.921	CDS	NODE_16_length_113577_cov_19.2015	11263	12105	1	+	843	phospholipase/thioesterase	- none -
fig|1829.46.peg.922	CDS	NODE_16_length_113577_cov_19.2015	13020	12109	-3	-	912	hypothetical protein	- none -
fig|1829.46.peg.923	CDS	NODE_16_length_113577_cov_19.2015	13722	13081	-3	-	642	hypothetical protein	- none -
fig|1829.46.peg.924	CDS	NODE_16_length_113577_cov_19.2015	13891	14373	1	+	483	hypothetical protein	- none -
fig|1829.46.peg.925	CDS	NODE_16_length_113577_cov_19.2015	15027	14428	-3	-	600	hypothetical protein	- none -
fig|1829.46.peg.926	CDS	NODE_16_length_113577_cov_19.2015	18362	15072	-2	-	3291	L-O-lysylphosphatidylglycerol synthase (EC 2.3.2.3) / Lysyl-tRNA synthetase (class II) (EC 6.1.1.6), L-O-lysylphosphatidylglycerol synthetase specific	- none -
fig|1829.46.peg.927	CDS	NODE_16_length_113577_cov_19.2015	20623	18509	-1	-	2115	transporter, MMPL family	- none -
fig|1829.46.peg.928	CDS	NODE_16_length_113577_cov_19.2015	20670	21170	3	+	501	Transcriptional regulator, MarR family	- none -
fig|1829.46.peg.929	CDS	NODE_16_length_113577_cov_19.2015	21231	22007	3	+	777	Uncharacterized methyltransferase SCO7062	- none -
fig|1829.46.peg.930	CDS	NODE_16_length_113577_cov_19.2015	22848	22030	-3	-	819	FIG111991: hypothetical protein	CBSS-313593.3.peg.2729
fig|1829.46.peg.931	CDS	NODE_16_length_113577_cov_19.2015	23413	22841	-1	-	573	RNA polymerase sigma-70 factor	CBSS-313593.3.peg.2729; <br>Transcription initiation, bacterial sigma factors
fig|1829.46.peg.932	CDS	NODE_16_length_113577_cov_19.2015	24114	23491	-3	-	624	Hypothetical protein COG3496	- none -
fig|1829.46.peg.933	CDS	NODE_16_length_113577_cov_19.2015	24748	24104	-1	-	645	hypothetical protein	- none -
fig|1829.46.peg.934	CDS	NODE_16_length_113577_cov_19.2015	24912	25583	3	+	672	Cell surface lipoprotein MPT83 precursor	- none -
fig|1829.46.peg.935	CDS	NODE_16_length_113577_cov_19.2015	25615	26205	1	+	591	hypothetical protein	- none -
fig|1829.46.peg.936	CDS	NODE_16_length_113577_cov_19.2015	27815	26352	-2	-	1464	Nucleoside-diphosphate-sugar epimerase	- none -
fig|1829.46.peg.937	CDS	NODE_16_length_113577_cov_19.2015	29176	27812	-1	-	1365	Cell division inhibitor SulA	- none -
fig|1829.46.peg.938	CDS	NODE_16_length_113577_cov_19.2015	29430	29272	-3	-	159	hypothetical protein	- none -
fig|1829.46.peg.939	CDS	NODE_16_length_113577_cov_19.2015	30814	29459	-1	-	1356	Deoxyribodipyrimidine photolyase (EC 4.1.99.3)	DNA repair, bacterial photolyase; <br>EC699-706
fig|1829.46.peg.940	CDS	NODE_16_length_113577_cov_19.2015	30843	31064	3	+	222	Uncharacterized S4 RNA-binding-domain protein YbcJ	- none -
fig|1829.46.peg.941	CDS	NODE_16_length_113577_cov_19.2015	31582	31094	-1	-	489	Ribonuclease E inhibitor RraA	RNA processing and degradation, bacterial
fig|1829.46.peg.942	CDS	NODE_16_length_113577_cov_19.2015	32010	31630	-3	-	381	hypothetical protein	- none -
fig|1829.46.peg.943	CDS	NODE_16_length_113577_cov_19.2015	33876	32032	-3	-	1845	Long-chain-fatty-acid--CoA ligase (EC 6.2.1.3)	Biotin biosynthesis; <br>Fatty acid metabolism cluster
fig|1829.46.peg.944	CDS	NODE_16_length_113577_cov_19.2015	33943	34326	1	+	384	Transcriptional regulator, ArsR family	CBSS-1085.1.peg.1363
fig|1829.46.peg.945	CDS	NODE_16_length_113577_cov_19.2015	34323	34949	3	+	627	Ligand-binding SRPBCC domain protein family	- none -
fig|1829.46.peg.946	CDS	NODE_16_length_113577_cov_19.2015	36183	34984	-3	-	1200	hypothetical protein	- none -
fig|1829.46.peg.947	CDS	NODE_16_length_113577_cov_19.2015	37833	36349	-3	-	1485	Adenylate cyclase (EC 4.6.1.1)	cAMP signaling in bacteria
fig|1829.46.peg.948	CDS	NODE_16_length_113577_cov_19.2015	37967	38698	2	+	732	hypothetical protein	- none -
fig|1829.46.peg.949	CDS	NODE_16_length_113577_cov_19.2015	38765	40318	2	+	1554	Succinate-semialdehyde dehydrogenase [NADP+] dependent (Ssdh) gabD2	- none -
fig|1829.46.peg.950	CDS	NODE_16_length_113577_cov_19.2015	41852	40287	-2	-	1566	Uncharacterized MFS-type transporter	- none -
fig|1829.46.peg.951	CDS	NODE_16_length_113577_cov_19.2015	42514	41849	-1	-	666	Transcriptional regulator, AcrR family	- none -
fig|1829.46.peg.952	CDS	NODE_16_length_113577_cov_19.2015	42622	43941	1	+	1320	Putative esterase	- none -
fig|1829.46.peg.953	CDS	NODE_16_length_113577_cov_19.2015	43968	46448	3	+	2481	FIG00996524: hypothetical protein	- none -
fig|1829.46.peg.954	CDS	NODE_16_length_113577_cov_19.2015	47877	46456	-3	-	1422	Uncharacterized MFS-type transporter	- none -
fig|1829.46.peg.955	CDS	NODE_16_length_113577_cov_19.2015	48647	47874	-2	-	774	hypothetical protein	- none -
fig|1829.46.peg.956	CDS	NODE_16_length_113577_cov_19.2015	48825	48956	3	+	132	hypothetical protein	- none -
fig|1829.46.peg.957	CDS	NODE_16_length_113577_cov_19.2015	48953	50572	2	+	1620	Phytoene dehydrogenase (EC 1.14.99.-)	- none -
fig|1829.46.peg.958	CDS	NODE_16_length_113577_cov_19.2015	50565	51533	3	+	969	Phytoene synthase (EC 2.5.1.32)	- none -
fig|1829.46.peg.959	CDS	NODE_16_length_113577_cov_19.2015	51586	52170	1	+	585	Isopentenyl-diphosphate Delta-isomerase (EC 5.3.3.2)	- none -
fig|1829.46.peg.960	CDS	NODE_16_length_113577_cov_19.2015	52237	52989	1	+	753	Probable iron export permease protein FetB	- none -
fig|1829.46.peg.961	CDS	NODE_16_length_113577_cov_19.2015	53061	56243	3	+	3183	Probable pyruvate carboxylase	- none -
fig|1829.46.peg.962	CDS	NODE_16_length_113577_cov_19.2015	56263	56901	1	+	639	Uracil-DNA glycosylase, putative family 6 (EC 3.2.2.27)	- none -
fig|1829.46.peg.963	CDS	NODE_16_length_113577_cov_19.2015	57894	56956	-3	-	939	hypothetical protein	- none -
fig|1829.46.peg.964	CDS	NODE_16_length_113577_cov_19.2015	58433	57900	-2	-	534	Copper resistance protein CopC	Copper Transport System; <br>Copper homeostasis; <br>Copper uptake system CopCD
fig|1829.46.peg.965	CDS	NODE_16_length_113577_cov_19.2015	59104	58430	-1	-	675	Conserved membrane protein in copper uptake, YcnI	Copper Transport System
fig|1829.46.peg.966	CDS	NODE_16_length_113577_cov_19.2015	59630	59139	-2	-	492	hypothetical protein	- none -
fig|1829.46.peg.967	CDS	NODE_16_length_113577_cov_19.2015	60349	59666	-1	-	684	hypothetical protein	- none -
fig|1829.46.peg.968	CDS	NODE_16_length_113577_cov_19.2015	60436	62076	1	+	1641	hypothetical protein	- none -
fig|1829.46.peg.969	CDS	NODE_16_length_113577_cov_19.2015	62989	62138	-1	-	852	FIG01001012: hypothetical protein	- none -
fig|1829.46.peg.970	CDS	NODE_16_length_113577_cov_19.2015	63373	63050	-1	-	324	copper-binding protein	- none -
fig|1829.46.peg.971	CDS	NODE_16_length_113577_cov_19.2015	63711	63370	-3	-	342	Copper binding protein, plastocyanin/azurin family	Bacterial hemoglobins; <br>Copper transport and blue copper proteins
fig|1829.46.peg.972	CDS	NODE_16_length_113577_cov_19.2015	65314	63722	-1	-	1593	Multicopper oxidase	Copper homeostasis
fig|1829.46.peg.973	CDS	NODE_16_length_113577_cov_19.2015	66618	65311	-3	-	1308	hypothetical protein	- none -
fig|1829.46.peg.974	CDS	NODE_16_length_113577_cov_19.2015	67283	66615	-2	-	669	Methylamine dehydrogenase light chain precursor (EC 1.4.99.3)	Respiratory dehydrogenases 1
fig|1829.46.peg.975	CDS	NODE_16_length_113577_cov_19.2015	68000	67386	-2	-	615	Methylamine utilization protein mauD	- none -
fig|1829.46.peg.976	CDS	NODE_16_length_113577_cov_19.2015	68603	68022	-2	-	582	hypothetical protein	- none -
fig|1829.46.peg.977	CDS	NODE_16_length_113577_cov_19.2015	68958	70472	3	+	1515	Uncharacterized amino acid permease, GabP family	- none -
fig|1829.46.peg.978	CDS	NODE_16_length_113577_cov_19.2015	70469	71227	2	+	759	Transcriptional regulator, IclR family	Homogentisate pathway of aromatic compound degradation
fig|1829.46.peg.979	CDS	NODE_16_length_113577_cov_19.2015	72020	71211	-2	-	810	Hydrolase, alpha/beta fold family	- none -
fig|1829.46.peg.980	CDS	NODE_16_length_113577_cov_19.2015	72874	72107	-1	-	768	3-hydroxyacyl-CoA dehydrogenase	- none -
fig|1829.46.peg.981	CDS	NODE_16_length_113577_cov_19.2015	74252	73005	-2	-	1248	Uncharacterized MFS-type transporter	- none -
fig|1829.46.peg.982	CDS	NODE_16_length_113577_cov_19.2015	74752	74249	-1	-	504	hypothetical protein	- none -
fig|1829.46.peg.983	CDS	NODE_16_length_113577_cov_19.2015	75529	74831	-1	-	699	Putative transmembrane protein	- none -
fig|1829.46.peg.984	CDS	NODE_16_length_113577_cov_19.2015	76327	75794	-1	-	534	FIG017534: hypothetical protein	Mycobacterium virulence operon involved in an unknown function with Superoxide dismutase
fig|1829.46.peg.985	CDS	NODE_16_length_113577_cov_19.2015	77182	76559	-1	-	624	Superoxide dismutase [Mn/Fe] (EC 1.15.1.1)	Mycobacterium virulence operon involved in an unknown function with Superoxide dismutase; <br>Oxidative stress
fig|1829.46.peg.986	CDS	NODE_16_length_113577_cov_19.2015	77428	78573	1	+	1146	Acetyltransferase	- none -
fig|1829.46.peg.987	CDS	NODE_16_length_113577_cov_19.2015	78583	79251	1	+	669	Peptide-methionine (S)-S-oxide reductase MsrA (EC 1.8.4.11)	- none -
fig|1829.46.peg.988	CDS	NODE_16_length_113577_cov_19.2015	79472	79999	2	+	528	hypothetical protein	- none -
fig|1829.46.peg.989	CDS	NODE_16_length_113577_cov_19.2015	80950	80015	-1	-	936	Putative monooxygenase	- none -
fig|1829.46.peg.990	CDS	NODE_16_length_113577_cov_19.2015	81209	81535	2	+	327	Rhodanese-related sulfurtransferase	- none -
fig|1829.46.peg.991	CDS	NODE_16_length_113577_cov_19.2015	81535	82599	1	+	1065	hypothetical protein	- none -
fig|1829.46.peg.992	CDS	NODE_16_length_113577_cov_19.2015	82596	83369	3	+	774	Glycerophosphoryl diester phosphodiesterase (EC 3.1.4.46)	CBSS-176299.4.peg.1996A; <br>Glycerol and Glycerol-3-phosphate Uptake and Utilization
fig|1829.46.peg.993	CDS	NODE_16_length_113577_cov_19.2015	83432	84349	2	+	918	hypothetical protein	- none -
fig|1829.46.peg.994	CDS	NODE_16_length_113577_cov_19.2015	85057	84434	-1	-	624	Bacterial non-heme ferritin (EC 1.16.3.2)	- none -
fig|1829.46.peg.995	CDS	NODE_16_length_113577_cov_19.2015	86016	85120	-3	-	897	Cell envelope-associated transcriptional attenuator LytR-CpsA-Psr, subfamily A1	- none -
fig|1829.46.peg.996	CDS	NODE_16_length_113577_cov_19.2015	87340	86534	-1	-	807	putative membrane protein	- none -
fig|1829.46.peg.997	CDS	NODE_16_length_113577_cov_19.2015	87536	88837	2	+	1302	Membrane transport protein	- none -
fig|1829.46.peg.998	CDS	NODE_16_length_113577_cov_19.2015	89637	88870	-3	-	768	hypothetical protein	- none -
fig|1829.46.peg.999	CDS	NODE_16_length_113577_cov_19.2015	89746	90408	1	+	663	hypothetical protein	- none -
fig|1829.46.peg.1000	CDS	NODE_16_length_113577_cov_19.2015	90465	91409	3	+	945	Prephenate dehydratase (EC 4.2.1.51)	Phenylalanine and Tyrosine Branches from Chorismate
fig|1829.46.peg.1001	CDS	NODE_16_length_113577_cov_19.2015	91412	92074	2	+	663	Phosphoglycerate mutase family protein	- none -
fig|1829.46.peg.1002	CDS	NODE_16_length_113577_cov_19.2015	92167	92802	1	+	636	Transcriptional regulator, AcrR family	- none -
fig|1829.46.peg.1003	CDS	NODE_16_length_113577_cov_19.2015	93404	92829	-2	-	576	Dihydrofolate reductase (EC 1.5.1.3)	5-FCL-like protein; <br>Folate Biosynthesis
fig|1829.46.peg.1004	CDS	NODE_16_length_113577_cov_19.2015	93475	94050	1	+	576	Transcriptional regulator, AcrR family	- none -
fig|1829.46.peg.1005	CDS	NODE_16_length_113577_cov_19.2015	94891	94112	-1	-	780	Enoyl-CoA hydratase (EC 4.2.1.17)	Acetyl-CoA fermentation to Butyrate; <br>Butanol Biosynthesis; <br>Butyrate metabolism cluster; <br>Fatty acid metabolism cluster; <br>Isoleucine degradation; <br>Polyhydroxybutyrate metabolism; <br>Valine degradation
fig|1829.46.peg.1006	CDS	NODE_16_length_113577_cov_19.2015	95879	94902	-2	-	978	FadB4	- none -
fig|1829.46.peg.1007	CDS	NODE_16_length_113577_cov_19.2015	96052	97245	1	+	1194	3-ketoacyl-CoA thiolase (EC 2.3.1.16) @ Acetyl-CoA acetyltransferase (EC 2.3.1.9)	Acetyl-CoA fermentation to Butyrate; <br>Biotin biosynthesis; <br>Butanol Biosynthesis; <br>Butyrate metabolism cluster; <br>Fatty acid metabolism cluster; <br>Isoleucine degradation; <br>Polyhydroxybutyrate metabolism; <br>Polyhydroxybutyrate metabolism
fig|1829.46.peg.1008	CDS	NODE_16_length_113577_cov_19.2015	97301	98062	2	+	762	3-hydroxyacyl-CoA dehydrogenase	- none -
fig|1829.46.peg.1009	CDS	NODE_16_length_113577_cov_19.2015	98094	98747	3	+	654	Transcriptional regulator, AcrR family	- none -
fig|1829.46.peg.1010	CDS	NODE_16_length_113577_cov_19.2015	98787	99770	3	+	984	NADH:quinone reductase, NO nitronate monooxygenase activity	- none -
fig|1829.46.peg.1011	CDS	NODE_16_length_113577_cov_19.2015	99779	100936	2	+	1158	Acyl-CoA dehydrogenase	- none -
fig|1829.46.peg.1012	CDS	NODE_16_length_113577_cov_19.2015	100960	101718	1	+	759	Oxidoreductase, short-chain dehydrogenase/reductase family	- none -
fig|1829.46.peg.1013	CDS	NODE_16_length_113577_cov_19.2015	101738	102166	2	+	429	Nudix hydrolase family protein PA3470	Nudix proteins (nucleoside triphosphate hydrolases)
fig|1829.46.peg.1014	CDS	NODE_16_length_113577_cov_19.2015	102254	102541	2	+	288	Uncharacterized conserved protein	- none -
fig|1829.46.peg.1015	CDS	NODE_16_length_113577_cov_19.2015	102664	102825	1	+	162	hypothetical protein	- none -
fig|1829.46.peg.1016	CDS	NODE_16_length_113577_cov_19.2015	103191	102853	-3	-	339	hypothetical protein	- none -
fig|1829.46.peg.1017	CDS	NODE_16_length_113577_cov_19.2015	104254	103205	-1	-	1050	Uncharacterized protein Rv3835	- none -
fig|1829.46.peg.1018	CDS	NODE_16_length_113577_cov_19.2015	104300	104692	2	+	393	hypothetical protein	- none -
fig|1829.46.peg.1019	CDS	NODE_16_length_113577_cov_19.2015	104704	105966	1	+	1263	Seryl-tRNA synthetase (EC 6.1.1.11)	Glycine and Serine Utilization; <br>tRNA aminoacylation, Ser
fig|1829.46.peg.1020	CDS	NODE_16_length_113577_cov_19.2015	106545	106045	-3	-	501	hypothetical protein	- none -
fig|1829.46.peg.1021	CDS	NODE_16_length_113577_cov_19.2015	106638	107840	3	+	1203	Putative transport protein	- none -
fig|1829.46.peg.1022	CDS	NODE_16_length_113577_cov_19.2015	109405	107855	-1	-	1551	hypothetical protein	- none -
fig|1829.46.peg.1023	CDS	NODE_16_length_113577_cov_19.2015	110273	109458	-2	-	816	hypothetical protein	- none -
fig|1829.46.peg.1024	CDS	NODE_16_length_113577_cov_19.2015	110337	111152	3	+	816	Acyl-CoA:1-acyl-sn-glycerol-3-phosphate acyltransferase (EC 2.3.1.51)	- none -
fig|1829.46.peg.1025	CDS	NODE_16_length_113577_cov_19.2015	111259	112044	1	+	786	Putative uncharacterized protein BCG_3875c	- none -
fig|1829.46.peg.1026	CDS	NODE_16_length_113577_cov_19.2015	113575	112070	-1	-	1506	hypothetical protein	- none -
fig|1829.46.peg.1027	CDS	NODE_17_length_109768_cov_18.0122	99	1	-3	-	99	Glutamine ABC transporter, periplasmic glutamine-binding protein (TC 3.A.1.3.2)	- none -
fig|1829.46.peg.1028	CDS	NODE_17_length_109768_cov_18.0122	1448	96	-2	-	1353	FIG01121868: Possible membrane protein	- none -
fig|1829.46.peg.1029	CDS	NODE_17_length_109768_cov_18.0122	1586	2440	2	+	855	mutT3	- none -
fig|1829.46.peg.1030	CDS	NODE_17_length_109768_cov_18.0122	3230	2535	-2	-	696	Thiamin-phosphate pyrophosphorylase (EC 2.5.1.3)	5-FCL-like protein; <br>Thiamin biosynthesis
fig|1829.46.peg.1031	CDS	NODE_17_length_109768_cov_18.0122	3360	4424	3	+	1065	Glycine oxidase ThiO (EC 1.4.3.19)	Thiamin biosynthesis
fig|1829.46.peg.1032	CDS	NODE_17_length_109768_cov_18.0122	4421	4633	2	+	213	Sulfur carrier protein ThiS	Thiamin biosynthesis
fig|1829.46.peg.1033	CDS	NODE_17_length_109768_cov_18.0122	4626	5411	3	+	786	Thiazole synthase (EC 2.8.1.10)	- none -
fig|1829.46.peg.1034	CDS	NODE_17_length_109768_cov_18.0122	5548	6045	1	+	498	hypothetical protein	- none -
fig|1829.46.peg.1035	CDS	NODE_17_length_109768_cov_18.0122	6103	7032	1	+	930	Efflux ABC transporter, ATP-binding protein	- none -
fig|1829.46.peg.1036	CDS	NODE_17_length_109768_cov_18.0122	7032	7811	3	+	780	Efflux ABC transporter, permease protein	- none -
fig|1829.46.peg.1037	CDS	NODE_17_length_109768_cov_18.0122	7931	9376	2	+	1446	Uncharacterized lipoprotein aminopeptidase LpqL	- none -
fig|1829.46.peg.1038	CDS	NODE_17_length_109768_cov_18.0122	10234	9389	-1	-	846	Hydroxymethylpyrimidine phosphate kinase ThiD (EC 2.7.4.7)	- none -
fig|1829.46.peg.1039	CDS	NODE_17_length_109768_cov_18.0122	10393	10806	1	+	414	hypothetical protein	- none -
fig|1829.46.peg.1040	CDS	NODE_17_length_109768_cov_18.0122	11642	10860	-2	-	783	Exodeoxyribonuclease III (EC 3.1.11.2)	DNA repair, bacterial
fig|1829.46.peg.1041	CDS	NODE_17_length_109768_cov_18.0122	12647	11682	-2	-	966	Acetyltransferase, GNAT family	- none -
fig|1829.46.peg.1042	CDS	NODE_17_length_109768_cov_18.0122	13269	12670	-3	-	600	Peptide deformylase (EC 3.5.1.88)	Translation termination factors bacterial
fig|1829.46.peg.1043	CDS	NODE_17_length_109768_cov_18.0122	13402	13752	1	+	351	hypothetical protein	- none -
fig|1829.46.peg.1044	CDS	NODE_17_length_109768_cov_18.0122	13830	14477	3	+	648	hypothetical protein	- none -
fig|1829.46.peg.1045	CDS	NODE_17_length_109768_cov_18.0122	14569	15210	1	+	642	hypothetical protein	- none -
fig|1829.46.peg.1046	CDS	NODE_17_length_109768_cov_18.0122	15375	16433	3	+	1059	hypothetical protein	- none -
fig|1829.46.peg.1047	CDS	NODE_17_length_109768_cov_18.0122	16803	16474	-3	-	330	Na(+) H(+) antiporter subunit G	Multi-subunit cation antiporter
fig|1829.46.peg.1048	CDS	NODE_17_length_109768_cov_18.0122	17060	16800	-2	-	261	Na(+) H(+) antiporter subunit F	Multi-subunit cation antiporter
fig|1829.46.peg.1049	CDS	NODE_17_length_109768_cov_18.0122	17605	17057	-1	-	549	Na(+) H(+) antiporter subunit E	Multi-subunit cation antiporter
fig|1829.46.peg.1050	CDS	NODE_17_length_109768_cov_18.0122	19194	17605	-3	-	1590	Na(+) H(+) antiporter subunit D	Multi-subunit cation antiporter
fig|1829.46.peg.1051	CDS	NODE_17_length_109768_cov_18.0122	19928	19191	-2	-	738	Na(+) H(+) antiporter subunit C	Multi-subunit cation antiporter
fig|1829.46.peg.1052	CDS	NODE_17_length_109768_cov_18.0122	22699	19925	-1	-	2775	Na(+) H(+) antiporter subunit A / Na(+) H(+) antiporter subunit B	Multi-subunit cation antiporter; <br>Multi-subunit cation antiporter
fig|1829.46.peg.1053	CDS	NODE_17_length_109768_cov_18.0122	24157	22964	-1	-	1194	hypothetical protein	- none -
fig|1829.46.peg.1054	CDS	NODE_17_length_109768_cov_18.0122	26375	24159	-2	-	2217	hypothetical protein	- none -
fig|1829.46.peg.1055	CDS	NODE_17_length_109768_cov_18.0122	27336	26422	-3	-	915	CDP-diacylglycerol--serine O-phosphatidyltransferase (EC 2.7.8.8) @ Archaetidylserine synthase (EC 2.7.8.38)	Glycerolipid and Glycerophospholipid Metabolism in Bacteria
fig|1829.46.peg.1056	CDS	NODE_17_length_109768_cov_18.0122	28001	27333	-2	-	669	Phosphatidylserine decarboxylase (EC 4.1.1.65)	Glycerolipid and Glycerophospholipid Metabolism in Bacteria
fig|1829.46.peg.1057	CDS	NODE_17_length_109768_cov_18.0122	28636	28172	-1	-	465	SRPBCC ligand-binding domain protein MSMEG_5690	- none -
fig|1829.46.peg.1058	CDS	NODE_17_length_109768_cov_18.0122	32240	28746	-2	-	3495	Superfamily I DNA and RNA helicases and helicase subunits	- none -
fig|1829.46.peg.1059	CDS	NODE_17_length_109768_cov_18.0122	32413	32916	1	+	504	hypothetical protein	- none -
fig|1829.46.peg.1060	CDS	NODE_17_length_109768_cov_18.0122	34309	33716	-1	-	594	hypothetical protein	- none -
fig|1829.46.peg.1061	CDS	NODE_17_length_109768_cov_18.0122	34418	34966	2	+	549	Transcriptional regulator, PadR family	CBSS-1352.1.peg.856
fig|1829.46.peg.1062	CDS	NODE_17_length_109768_cov_18.0122	36191	34941	-2	-	1251	D-amino acid dehydrogenase (EC 1.4.99.6)	- none -
fig|1829.46.peg.1063	CDS	NODE_17_length_109768_cov_18.0122	36314	38239	2	+	1926	Chaperone protein HtpG	Protein chaperones
fig|1829.46.peg.1064	CDS	NODE_17_length_109768_cov_18.0122	38284	39060	1	+	777	HAD-superfamily subfamily IIA hydrolase, hypothetical 2	- none -
fig|1829.46.peg.1065	CDS	NODE_17_length_109768_cov_18.0122	39175	39699	1	+	525	hypothetical protein	- none -
fig|1829.46.peg.1066	CDS	NODE_17_length_109768_cov_18.0122	39956	41581	2	+	1626	Heat shock protein 60 kDa family chaperone GroEL	- none -
fig|1829.46.peg.1067	CDS	NODE_17_length_109768_cov_18.0122	41901	42920	3	+	1020	Putative esterase	- none -
fig|1829.46.peg.1068	CDS	NODE_17_length_109768_cov_18.0122	43213	43431	1	+	219	hypothetical protein	- none -
fig|1829.46.peg.1069	CDS	NODE_17_length_109768_cov_18.0122	43725	43522	-3	-	204	possible stress-response transcriptional regulator protein PspC	- none -
fig|1829.46.peg.1070	CDS	NODE_17_length_109768_cov_18.0122	43923	44771	3	+	849	Oxygen-insensitive NADPH nitroreductase (EC 1.-.-.-)	- none -
fig|1829.46.peg.1071	CDS	NODE_17_length_109768_cov_18.0122	45126	44785	-3	-	342	hypothetical protein	- none -
fig|1829.46.peg.1072	CDS	NODE_17_length_109768_cov_18.0122	45298	46155	1	+	858	Hydrolase, alpha/beta fold family	- none -
fig|1829.46.peg.1073	CDS	NODE_17_length_109768_cov_18.0122	47997	46141	-3	-	1857	4-hydroxyphenylpyruvate dioxygenase (EC 1.13.11.27)	Aromatic amino acid degradation; <br>Homogentisate pathway of aromatic compound degradation
fig|1829.46.peg.1074	CDS	NODE_17_length_109768_cov_18.0122	48863	47997	-2	-	867	Quinate/shikimate 5-dehydrogenase I delta (EC 1.1.1.25)	Common Pathway For Synthesis of Aromatic Compounds (DAHP synthase to chorismate)
fig|1829.46.peg.1075	CDS	NODE_17_length_109768_cov_18.0122	49330	48860	-1	-	471	3-dehydroquinate dehydratase II (EC 4.2.1.10)	Common Pathway For Synthesis of Aromatic Compounds (DAHP synthase to chorismate); <br>Quinate degradation
fig|1829.46.peg.1076	CDS	NODE_17_length_109768_cov_18.0122	50685	49327	-3	-	1359	Uncharacterized MFS-type transporter	- none -
fig|1829.46.peg.1077	CDS	NODE_17_length_109768_cov_18.0122	50849	51790	2	+	942	Transcriptional regulator, LacI family	- none -
fig|1829.46.peg.1078	CDS	NODE_17_length_109768_cov_18.0122	53861	51843	-2	-	2019	Prolyl endopeptidase (EC 3.4.21.26)	Serine endopeptidase (EC 3.4.21.-)
fig|1829.46.peg.1079	CDS	NODE_17_length_109768_cov_18.0122	53923	55194	1	+	1272	hypothetical protein	- none -
fig|1829.46.peg.1080	CDS	NODE_17_length_109768_cov_18.0122	55225	56070	1	+	846	3-alpha-hydroxysteroid dehydrogenase (EC 1.1.1.50)	- none -
fig|1829.46.peg.1081	CDS	NODE_17_length_109768_cov_18.0122	56403	56113	-3	-	291	hypothetical protein	- none -
fig|1829.46.peg.1082	CDS	NODE_17_length_109768_cov_18.0122	57193	56510	-1	-	684	hypothetical protein	- none -
fig|1829.46.peg.1083	CDS	NODE_17_length_109768_cov_18.0122	58060	57341	-1	-	720	Transcriptional regulator, TetR family	- none -
fig|1829.46.peg.1084	CDS	NODE_17_length_109768_cov_18.0122	58143	59108	3	+	966	Efflux ABC transporter, ATP-binding protein	- none -
fig|1829.46.peg.1085	CDS	NODE_17_length_109768_cov_18.0122	59105	59926	2	+	822	hypothetical protein	- none -
fig|1829.46.peg.1086	CDS	NODE_17_length_109768_cov_18.0122	59990	61393	2	+	1404	Dihydrolipoamide dehydrogenase (EC 1.8.1.4)	5-FCL-like protein; <br>Glycine cleavage system; <br>Leucine Degradation and HMG-CoA Metabolism
fig|1829.46.peg.1087	CDS	NODE_17_length_109768_cov_18.0122	62145	61468	-3	-	678	hypothetical protein	- none -
fig|1829.46.peg.1088	CDS	NODE_17_length_109768_cov_18.0122	62325	63137	3	+	813	SAM-dependent methyltransferase	- none -
fig|1829.46.peg.1089	CDS	NODE_17_length_109768_cov_18.0122	63137	63469	2	+	333	hypothetical protein	- none -
fig|1829.46.peg.1090	CDS	NODE_17_length_109768_cov_18.0122	63538	64635	1	+	1098	Flavodoxin reductases (ferredoxin-NADPH reductases) family 1	Anaerobic respiratory reductases
fig|1829.46.peg.1091	CDS	NODE_17_length_109768_cov_18.0122	64664	66100	2	+	1437	Linoleoyl-CoA desaturase (EC 1.14.19.3)	- none -
fig|1829.46.peg.1092	CDS	NODE_17_length_109768_cov_18.0122	67930	66176	-1	-	1755	Allophanate hydrolase (EC 3.5.1.54)	Urea carboxylase and Allophanate hydrolase cluster; <br>Urea decomposition
fig|1829.46.peg.1093	CDS	NODE_17_length_109768_cov_18.0122	71571	67930	-3	-	3642	Urea carboxylase (EC 6.3.4.6)	Urea carboxylase and Allophanate hydrolase cluster; <br>Urea decomposition
fig|1829.46.peg.1094	CDS	NODE_17_length_109768_cov_18.0122	72239	71673	-2	-	567	hypothetical protein	- none -
fig|1829.46.peg.1095	CDS	NODE_17_length_109768_cov_18.0122	72944	72258	-2	-	687	Transcriptional regulator	- none -
fig|1829.46.peg.1096	CDS	NODE_17_length_109768_cov_18.0122	73636	72944	-1	-	693	Urea ABC transporter, ATPase protein UrtE	Urea decomposition
fig|1829.46.peg.1097	CDS	NODE_17_length_109768_cov_18.0122	74418	73636	-3	-	783	Urea ABC transporter, ATPase protein UrtD	Urea decomposition
fig|1829.46.peg.1098	CDS	NODE_17_length_109768_cov_18.0122	75551	74415	-2	-	1137	Urea ABC transporter, permease protein UrtC	Urea decomposition
fig|1829.46.peg.1099	CDS	NODE_17_length_109768_cov_18.0122	76435	75551	-1	-	885	Urea ABC transporter, permease protein UrtB	Urea decomposition
fig|1829.46.peg.1100	CDS	NODE_17_length_109768_cov_18.0122	77736	76462	-3	-	1275	Urea ABC transporter, substrate-binding protein UrtA	- none -
fig|1829.46.peg.1101	CDS	NODE_17_length_109768_cov_18.0122	78069	78962	3	+	894	hypothetical protein	- none -
fig|1829.46.peg.1102	CDS	NODE_17_length_109768_cov_18.0122	79431	79030	-3	-	402	Biliverdin reductase, F420H2-dependent (EC 1.3.98.-)	- none -
fig|1829.46.peg.1103	CDS	NODE_17_length_109768_cov_18.0122	80863	79451	-1	-	1413	Transcriptional regulator, Xre family	- none -
fig|1829.46.peg.1104	CDS	NODE_17_length_109768_cov_18.0122	82062	80917	-3	-	1146	Flavohemoglobin / Nitric oxide dioxygenase (EC 1.14.12.17)	- none -
fig|1829.46.peg.1105	CDS	NODE_17_length_109768_cov_18.0122	82597	83886	1	+	1290	Isocitrate lyase (EC 4.1.3.1) @ Methylisocitrate lyase (EC 4.1.3.30)	Glyoxylate bypass; <br>Glyoxylate bypass cluster
fig|1829.46.peg.1106	CDS	NODE_17_length_109768_cov_18.0122	84055	84951	1	+	897	3-hydroxybutyryl-CoA dehydrogenase (EC 1.1.1.157); 3-hydroxyacyl-CoA dehydrogenase (EC 1.1.1.35)	Acetyl-CoA fermentation to Butyrate; <br>Acetyl-CoA fermentation to Butyrate; <br>Butanol Biosynthesis; <br>Butyrate metabolism cluster; <br>Fatty acid metabolism cluster; <br>Isoleucine degradation; <br>Polyhydroxybutyrate metabolism; <br>Polyhydroxybutyrate metabolism; <br>Valine degradation
fig|1829.46.peg.1107	CDS	NODE_17_length_109768_cov_18.0122	85030	87357	1	+	2328	5-methyltetrahydropteroyltriglutamate--homocysteine methyltransferase (EC 2.1.1.14)	Methionine Biosynthesis
fig|1829.46.peg.1108	CDS	NODE_17_length_109768_cov_18.0122	87437	88495	2	+	1059	Cinnamyl alcohol dehydrogenase/reductase (EC 1.1.1.195) @ Alcohol dehydrogenase (EC 1.1.1.1)	5-FCL-like protein; <br>Butanol Biosynthesis; <br>Glycerolipid and Glycerophospholipid Metabolism in Bacteria
fig|1829.46.peg.1109	CDS	NODE_17_length_109768_cov_18.0122	89323	88541	-1	-	783	RNA polymerase sigma factor SigB	SigmaB stress responce regulation; <br>Transcription initiation, bacterial sigma factors
fig|1829.46.peg.1110	CDS	NODE_17_length_109768_cov_18.0122	89739	89320	-3	-	420	hypothetical protein	- none -
fig|1829.46.peg.1111	CDS	NODE_17_length_109768_cov_18.0122	90251	89808	-2	-	444	hypothetical protein	- none -
fig|1829.46.peg.1112	CDS	NODE_17_length_109768_cov_18.0122	90276	90491	3	+	216	hypothetical protein	- none -
fig|1829.46.peg.1113	CDS	NODE_17_length_109768_cov_18.0122	90674	91174	2	+	501	hypothetical protein	- none -
fig|1829.46.peg.1114	CDS	NODE_17_length_109768_cov_18.0122	92461	91208	-1	-	1254	hypothetical protein	- none -
fig|1829.46.peg.1115	CDS	NODE_17_length_109768_cov_18.0122	92956	92600	-1	-	357	hypothetical protein	- none -
fig|1829.46.peg.1116	CDS	NODE_17_length_109768_cov_18.0122	93732	93046	-3	-	687	hypothetical protein	- none -
fig|1829.46.peg.1117	CDS	NODE_17_length_109768_cov_18.0122	93903	94100	3	+	198	hypothetical protein	- none -
fig|1829.46.peg.1118	CDS	NODE_17_length_109768_cov_18.0122	95630	94188	-2	-	1443	Trehalose-6-phosphate synthase (EC 2.4.1.15)	- none -
fig|1829.46.peg.1119	CDS	NODE_17_length_109768_cov_18.0122	95915	95769	-2	-	147	hypothetical protein	- none -
fig|1829.46.peg.1120	CDS	NODE_17_length_109768_cov_18.0122	96597	96031	-3	-	567	Intracellular protease	- none -
fig|1829.46.peg.1121	CDS	NODE_17_length_109768_cov_18.0122	98214	96688	-3	-	1527	FAD-dependent oxidoreductase	- none -
fig|1829.46.peg.1122	CDS	NODE_17_length_109768_cov_18.0122	98404	99459	1	+	1056	hypothetical protein	- none -
fig|1829.46.peg.1123	CDS	NODE_17_length_109768_cov_18.0122	100360	99569	-1	-	792	5&#39;-nucleotidase SurE (EC 3.1.3.5)	- none -
fig|1829.46.peg.1124	CDS	NODE_17_length_109768_cov_18.0122	101316	100357	-3	-	960	hypothetical protein	- none -
fig|1829.46.peg.1125	CDS	NODE_17_length_109768_cov_18.0122	101432	101875	2	+	444	hypothetical protein	- none -
fig|1829.46.peg.1126	CDS	NODE_17_length_109768_cov_18.0122	101872	103464	1	+	1593	Phytoene dehydrogenase and related proteins	- none -
fig|1829.46.peg.1127	CDS	NODE_17_length_109768_cov_18.0122	103604	104290	2	+	687	putative methyltransferase	- none -
fig|1829.46.peg.1128	CDS	NODE_17_length_109768_cov_18.0122	104295	104549	3	+	255	hypothetical protein	- none -
fig|1829.46.peg.1129	CDS	NODE_17_length_109768_cov_18.0122	104907	104752	-3	-	156	hypothetical protein	- none -
fig|1829.46.peg.1130	CDS	NODE_17_length_109768_cov_18.0122	105126	105671	3	+	546	DNA protection during starvation protein	- none -
fig|1829.46.peg.1131	CDS	NODE_17_length_109768_cov_18.0122	105697	106803	1	+	1107	Phosphoenolpyruvate synthase (EC 2.7.9.2)	Glycolysis and Gluconeogenesis; <br>Pyruvate metabolism I: anaplerotic reactions, PEP
fig|1829.46.peg.1132	CDS	NODE_17_length_109768_cov_18.0122	106883	107155	2	+	273	hypothetical protein	- none -
fig|1829.46.peg.1133	CDS	NODE_17_length_109768_cov_18.0122	108235	107234	-1	-	1002	hypothetical protein	- none -
fig|1829.46.peg.1134	CDS	NODE_17_length_109768_cov_18.0122	108359	109216	2	+	858	Oxidoreductase, short-chain dehydrogenase/reductase family	- none -
fig|1829.46.peg.1135	CDS	NODE_17_length_109768_cov_18.0122	109284	109766	3	+	483	Transcriptional regulator, AraC family	- none -
fig|1829.46.peg.1136	CDS	NODE_18_length_106828_cov_17.5101	3	776	3	+	774	Glutamine ABC transporter, substrate-binding protein GlnH	- none -
fig|1829.46.peg.1137	CDS	NODE_18_length_106828_cov_17.5101	782	3187	2	+	2406	Serine/threonine protein kinase	- none -
fig|1829.46.peg.1138	CDS	NODE_18_length_106828_cov_17.5101	4437	3223	-3	-	1215	Acetate kinase (EC 2.7.2.1)	Fermentations: Lactate; <br>Pyruvate metabolism II: acetyl-CoA, acetogenesis from pyruvate
fig|1829.46.peg.1139	CDS	NODE_18_length_106828_cov_17.5101	6518	4434	-2	-	2085	BioD-like N-terminal domain / Phosphate acetyltransferase (EC 2.3.1.8)	Fermentations: Lactate; <br>Pyruvate metabolism II: acetyl-CoA, acetogenesis from pyruvate
fig|1829.46.peg.1140	CDS	NODE_18_length_106828_cov_17.5101	8014	6614	-1	-	1401	Uncharacterized MFS-type transporter	- none -
fig|1829.46.peg.1141	CDS	NODE_18_length_106828_cov_17.5101	9257	8244	-2	-	1014	Glucose-6-phosphate dehydrogenase (coenzyme F420) (EC 1.1.98.2)	- none -
fig|1829.46.peg.1142	CDS	NODE_18_length_106828_cov_17.5101	10244	9384	-2	-	861	hypothetical protein	- none -
fig|1829.46.peg.1143	CDS	NODE_18_length_106828_cov_17.5101	11539	10400	-1	-	1140	Luciferase-like monooxygenase YhbW	- none -
fig|1829.46.peg.1144	CDS	NODE_18_length_106828_cov_17.5101	12306	11536	-3	-	771	hypothetical protein	- none -
fig|1829.46.peg.1145	CDS	NODE_18_length_106828_cov_17.5101	13673	12303	-2	-	1371	putative FMNH2-utilizing oxygenase	- none -
fig|1829.46.peg.1146	CDS	NODE_18_length_106828_cov_17.5101	14778	13687	-3	-	1092	FMNH2-utilizing oxygenase	- none -
fig|1829.46.peg.1147	CDS	NODE_18_length_106828_cov_17.5101	16363	14768	-1	-	1596	ABC transporter, ATP-binding protein (cluster 5, nickel/peptides/opines) / ABC transporter, ATP-binding protein (cluster 5, nickel/peptides/opines)	- none -
fig|1829.46.peg.1148	CDS	NODE_18_length_106828_cov_17.5101	17253	16360	-3	-	894	Dipeptide ABC transporter, permease protein DppC (TC 3.A.1.5.2)	- none -
fig|1829.46.peg.1149	CDS	NODE_18_length_106828_cov_17.5101	18259	17246	-1	-	1014	ABC transporter, permease protein 1 (cluster 5, nickel/peptides/opines)	- none -
fig|1829.46.peg.1150	CDS	NODE_18_length_106828_cov_17.5101	19891	18263	-1	-	1629	ABC transporter, substrate-binding protein (cluster 5, nickel/peptides/opines)	- none -
fig|1829.46.peg.1151	CDS	NODE_18_length_106828_cov_17.5101	21149	20103	-2	-	1047	luciferase family protein	- none -
fig|1829.46.peg.1152	CDS	NODE_18_length_106828_cov_17.5101	21619	21146	-1	-	474	Acetyltransferase, GNAT family	- none -
fig|1829.46.peg.1153	CDS	NODE_18_length_106828_cov_17.5101	22782	21649	-3	-	1134	Sarcosine oxidase( EC:1.5.3.1 )	- none -
fig|1829.46.peg.1154	CDS	NODE_18_length_106828_cov_17.5101	23777	22806	-2	-	972	ABC transporter, substrate-binding protein (cluster 3, basic aa/glutamine/opines)	- none -
fig|1829.46.peg.1155	CDS	NODE_18_length_106828_cov_17.5101	24596	23814	-2	-	783	ABC transporter, ATP-binding protein (cluster 3, basic aa/glutamine/opines)	- none -
fig|1829.46.peg.1156	CDS	NODE_18_length_106828_cov_17.5101	25564	24593	-1	-	972	ABC transporter, permease protein (cluster 3, basic aa/glutamine/opines)	- none -
fig|1829.46.peg.1157	CDS	NODE_18_length_106828_cov_17.5101	26019	25891	-3	-	129	hypothetical protein	- none -
fig|1829.46.peg.1158	CDS	NODE_18_length_106828_cov_17.5101	26037	26810	3	+	774	Uncharacterized UPF0721 integral membrane protein	- none -
fig|1829.46.peg.1159	CDS	NODE_18_length_106828_cov_17.5101	26961	27524	3	+	564	hypothetical protein	- none -
fig|1829.46.peg.1160	CDS	NODE_18_length_106828_cov_17.5101	27977	27807	-2	-	171	hypothetical protein	- none -
fig|1829.46.peg.1161	CDS	NODE_18_length_106828_cov_17.5101	28071	28661	3	+	591	Signal peptidase I (EC 3.4.21.89)	CBSS-176299.4.peg.1292; <br>Signal peptidase
fig|1829.46.peg.1162	CDS	NODE_18_length_106828_cov_17.5101	28648	29280	1	+	633	hypothetical protein	- none -
fig|1829.46.peg.1163	CDS	NODE_18_length_106828_cov_17.5101	29288	31240	2	+	1953	hypothetical protein	- none -
fig|1829.46.peg.1164	CDS	NODE_18_length_106828_cov_17.5101	32597	31251	-2	-	1347	Adenosylcobinamide kinase (EC 2.7.1.156) / Adenosylcobinamide-phosphate guanylyltransferase (EC 2.7.7.62)	Cobalamin synthesis; <br>Cobalamin synthesis
fig|1829.46.peg.1165	CDS	NODE_18_length_106828_cov_17.5101	33409	32597	-1	-	813	NAD(P)HX epimerase / NAD(P)HX dehydratase	YjeE; <br>YjeE
fig|1829.46.peg.1166	CDS	NODE_18_length_106828_cov_17.5101	34425	33406	-3	-	1020	Vitamin B12 ABC transporter, permease protein BtuC	- none -
fig|1829.46.peg.1167	CDS	NODE_18_length_106828_cov_17.5101	35375	34476	-2	-	900	Vitamin B12 ABC transporter, substrate-binding protein BtuF	- none -
fig|1829.46.peg.1168	CDS	NODE_18_length_106828_cov_17.5101	36842	35619	-2	-	1224	O-acetylhomoserine sulfhydrylase (EC 2.5.1.49) @ O-succinylhomoserine sulfhydrylase (EC 2.5.1.48)	Methionine Biosynthesis; <br>Methionine Biosynthesis
fig|1829.46.peg.1169	CDS	NODE_18_length_106828_cov_17.5101	37249	36839	-1	-	411	Rhodanese-related sulfurtransferase	- none -
fig|1829.46.peg.1170	CDS	NODE_18_length_106828_cov_17.5101	37772	37320	-2	-	453	hypothetical protein	- none -
fig|1829.46.peg.1171	CDS	NODE_18_length_106828_cov_17.5101	38065	39462	1	+	1398	Ferredoxin--NADP(+) reductase, actinobacterial (eukaryote-like) type (EC 1.18.1.2)	- none -
fig|1829.46.peg.1172	CDS	NODE_18_length_106828_cov_17.5101	40017	39535	-3	-	483	hypothetical protein	- none -
fig|1829.46.peg.1173	CDS	NODE_18_length_106828_cov_17.5101	40125	42902	3	+	2778	Ribonucleotide reductase of class II (coenzyme B12-dependent) (EC 1.17.4.1)	Ribonucleotide reduction
fig|1829.46.peg.1174	CDS	NODE_18_length_106828_cov_17.5101	42926	43354	2	+	429	hypothetical protein	- none -
fig|1829.46.peg.1175	CDS	NODE_18_length_106828_cov_17.5101	43796	43362	-2	-	435	Glyoxalase/bleomycin resistance protein/dioxygenase	- none -
fig|1829.46.peg.1176	CDS	NODE_18_length_106828_cov_17.5101	43835	44212	2	+	378	Uncharacterized protein Rv0333	- none -
fig|1829.46.peg.1177	CDS	NODE_18_length_106828_cov_17.5101	44304	45401	3	+	1098	Alpha-methylacyl-CoA racemase (EC 5.1.99.4)	- none -
fig|1829.46.peg.1178	CDS	NODE_18_length_106828_cov_17.5101	45516	46463	3	+	948	putative hydrolase	- none -
fig|1829.46.peg.1179	CDS	NODE_18_length_106828_cov_17.5101	47924	46473	-2	-	1452	Transcriptional regulator, GntR family domain / Aspartate aminotransferase (EC 2.6.1.1)	Glutamine, Glutamate, Aspartate and Asparagine Biosynthesis; <br>Threonine and Homoserine Biosynthesis
fig|1829.46.peg.1180	CDS	NODE_18_length_106828_cov_17.5101	49262	47973	-2	-	1290	Adenylosuccinate synthetase (EC 6.3.4.4)	Purine conversions
fig|1829.46.peg.1181	CDS	NODE_18_length_106828_cov_17.5101	49503	50168	3	+	666	hypothetical protein	- none -
fig|1829.46.peg.1182	CDS	NODE_18_length_106828_cov_17.5101	50756	50178	-2	-	579	Tellurium resistance protein TerD	- none -
fig|1829.46.peg.1183	CDS	NODE_18_length_106828_cov_17.5101	50944	52017	1	+	1074	hypothetical protein	- none -
fig|1829.46.peg.1184	CDS	NODE_18_length_106828_cov_17.5101	52014	53093	3	+	1080	glycosyl transferase, group 1 family protein	- none -
fig|1829.46.peg.1185	CDS	NODE_18_length_106828_cov_17.5101	53090	54082	2	+	993	hypothetical protein	- none -
fig|1829.46.peg.1186	CDS	NODE_18_length_106828_cov_17.5101	54079	54906	1	+	828	hypothetical protein	- none -
fig|1829.46.peg.1187	CDS	NODE_18_length_106828_cov_17.5101	54916	55533	1	+	618	hypothetical protein	- none -
fig|1829.46.peg.1188	CDS	NODE_18_length_106828_cov_17.5101	56379	55606	-3	-	774	Cobalt ABC transporter, ATP-binding protein CbtL	- none -
fig|1829.46.peg.1189	CDS	NODE_18_length_106828_cov_17.5101	57428	56376	-2	-	1053	Cobalt ABC transporter, permease protein CbtK	- none -
fig|1829.46.peg.1190	CDS	NODE_18_length_106828_cov_17.5101	58507	57428	-1	-	1080	Cobalt ABC transporter, substrate-binding protein CbtJ	- none -
fig|1829.46.peg.1191	CDS	NODE_18_length_106828_cov_17.5101	58620	58853	3	+	234	putative epoxyalkane:coenzyme M transferase	- none -
fig|1829.46.peg.1192	CDS	NODE_18_length_106828_cov_17.5101	59826	58924	-3	-	903	Oxidoreductase, short-chain dehydrogenase/reductase family	- none -
fig|1829.46.peg.1193	CDS	NODE_18_length_106828_cov_17.5101	60004	60537	1	+	534	hypothetical protein	- none -
fig|1829.46.peg.1194	CDS	NODE_18_length_106828_cov_17.5101	61339	60539	-1	-	801	short chain dehydrogenase	- none -
fig|1829.46.peg.1195	CDS	NODE_18_length_106828_cov_17.5101	61465	61602	1	+	138	hypothetical protein	- none -
fig|1829.46.peg.1196	CDS	NODE_18_length_106828_cov_17.5101	61662	62453	3	+	792	hypothetical protein	- none -
fig|1829.46.peg.1197	CDS	NODE_18_length_106828_cov_17.5101	63182	62436	-2	-	747	Precorrin-6A synthase (deacetylating) (EC 2.1.1.152)	- none -
fig|1829.46.peg.1198	CDS	NODE_18_length_106828_cov_17.5101	66778	63179	-1	-	3600	Aerobic cobaltochelatase CobN subunit (EC 6.6.1.2)	- none -
fig|1829.46.peg.1199	CDS	NODE_18_length_106828_cov_17.5101	67142	68131	2	+	990	Precorrin-3B synthase	- none -
fig|1829.46.peg.1200	CDS	NODE_18_length_106828_cov_17.5101	68128	68778	1	+	651	Precorrin-8X methylmutase (EC 5.4.99.61)	- none -
fig|1829.46.peg.1201	CDS	NODE_18_length_106828_cov_17.5101	68775	70346	3	+	1572	Precorrin-2 C(20)-methyltransferase (EC 2.1.1.130) / Precorrin-3B C(17)-methyltransferase (EC 2.1.1.131)	- none -
fig|1829.46.peg.1202	CDS	NODE_18_length_106828_cov_17.5101	72280	70850	-1	-	1431	hypothetical protein	- none -
fig|1829.46.peg.1203	CDS	NODE_18_length_106828_cov_17.5101	73201	72440	-1	-	762	Precorrin-4 C(11)-methyltransferase (EC 2.1.1.133)	- none -
fig|1829.46.peg.1204	CDS	NODE_18_length_106828_cov_17.5101	74445	73198	-3	-	1248	Precorrin-6Y C(5,15)-methyltransferase [decarboxylating] (EC 2.1.1.132)	- none -
fig|1829.46.peg.1205	CDS	NODE_18_length_106828_cov_17.5101	74691	76571	3	+	1881	ChlI component of cobalt chelatase involved in B12 biosynthesis / ChlD component of cobalt chelatase involved in B12 biosynthesis	- none -
fig|1829.46.peg.1206	CDS	NODE_18_length_106828_cov_17.5101	76571	77185	2	+	615	Cob(I)alamin adenosyltransferase (EC 2.5.1.17) @ Cob(I)alamin adenosyltransferase (EC 2.5.1.17), clustered with cobalamin synthesis	Cobalamin synthesis
fig|1829.46.peg.1207	CDS	NODE_18_length_106828_cov_17.5101	77182	79557	1	+	2376	Cobyrinic acid a,c-diamide synthetase (EC 6.3.5.11)	- none -
fig|1829.46.peg.1208	CDS	NODE_18_length_106828_cov_17.5101	79554	80492	3	+	939	Adenosylcobinamide-phosphate synthase (EC 6.3.1.10)	Cobalamin synthesis
fig|1829.46.peg.1209	CDS	NODE_18_length_106828_cov_17.5101	81935	80688	-2	-	1248	Mobile element protein	- none -
fig|1829.46.peg.1210	CDS	NODE_18_length_106828_cov_17.5101	82256	84340	2	+	2085	hypothetical protein	- none -
fig|1829.46.peg.1211	CDS	NODE_18_length_106828_cov_17.5101	85136	84447	-2	-	690	hypothetical protein	- none -
fig|1829.46.peg.1212	CDS	NODE_18_length_106828_cov_17.5101	85249	85770	1	+	522	Possible membrane protein	- none -
fig|1829.46.peg.1213	CDS	NODE_18_length_106828_cov_17.5101	85892	86440	2	+	549	hypothetical protein	- none -
fig|1829.46.peg.1214	CDS	NODE_18_length_106828_cov_17.5101	88648	87170	-1	-	1479	Cobyric acid synthase (EC 6.3.5.10)	Cobalamin synthesis
fig|1829.46.peg.1215	CDS	NODE_18_length_106828_cov_17.5101	89417	88653	-2	-	765	Predicted cobalt transporter CbtA	Transport of Nickel and Cobalt
fig|1829.46.peg.1216	CDS	NODE_18_length_106828_cov_17.5101	89626	89432	-1	-	195	hypothetical protein	- none -
fig|1829.46.peg.1217	CDS	NODE_18_length_106828_cov_17.5101	89831	90379	2	+	549	Phosphoglycerate mutase	- none -
fig|1829.46.peg.1218	CDS	NODE_18_length_106828_cov_17.5101	91310	90381	-2	-	930	Cobalt/zinc/cadmium resistance protein CzcD	- none -
fig|1829.46.peg.1219	CDS	NODE_18_length_106828_cov_17.5101	92560	91397	-1	-	1164	hypothetical protein	- none -
fig|1829.46.peg.1220	CDS	NODE_18_length_106828_cov_17.5101	93013	92573	-1	-	441	hypothetical protein	- none -
fig|1829.46.peg.1221	CDS	NODE_18_length_106828_cov_17.5101	93069	94157	3	+	1089	hypothetical protein	- none -
fig|1829.46.peg.1222	CDS	NODE_18_length_106828_cov_17.5101	95323	94289	-1	-	1035	Fructose-bisphosphate aldolase class II (EC 4.1.2.13)	Glycolysis and Gluconeogenesis
fig|1829.46.peg.1223	CDS	NODE_18_length_106828_cov_17.5101	95464	96234	1	+	771	DedA protein	DedA family of inner membrane proteins; <br>Uptake of selenate and selenite
fig|1829.46.peg.1224	CDS	NODE_18_length_106828_cov_17.5101	97556	96357	-2	-	1200	fructose-bisphosphate aldolase family protein	- none -
fig|1829.46.peg.1225	CDS	NODE_18_length_106828_cov_17.5101	98263	97577	-1	-	687	SpoU rRNA methylase family protein	- none -
fig|1829.46.peg.1226	CDS	NODE_18_length_106828_cov_17.5101	98874	98266	-3	-	609	hypothetical protein	- none -
fig|1829.46.peg.1227	CDS	NODE_18_length_106828_cov_17.5101	99716	98934	-2	-	783	Short-chain dehydrogenase	- none -
fig|1829.46.peg.1228	CDS	NODE_18_length_106828_cov_17.5101	99784	100224	1	+	441	hypothetical protein	- none -
fig|1829.46.peg.1229	CDS	NODE_18_length_106828_cov_17.5101	100943	100221	-2	-	723	hypothetical protein	- none -
fig|1829.46.peg.1230	CDS	NODE_18_length_106828_cov_17.5101	102088	100967	-1	-	1122	Galactokinase (EC 2.7.1.6)	Lactose and Galactose Uptake and Utilization
fig|1829.46.peg.1231	CDS	NODE_18_length_106828_cov_17.5101	103200	102085	-3	-	1116	Galactose-1-phosphate uridylyltransferase (EC 2.7.7.10)	Lactose and Galactose Uptake and Utilization
fig|1829.46.peg.1232	CDS	NODE_18_length_106828_cov_17.5101	103744	103205	-1	-	540	Orotate phosphoribosyltransferase (EC 2.4.2.10)	De Novo Pyrimidine Synthesis
fig|1829.46.peg.1233	CDS	NODE_18_length_106828_cov_17.5101	104448	103831	-3	-	618	hypothetical protein	- none -
fig|1829.46.peg.1234	CDS	NODE_18_length_106828_cov_17.5101	105360	104578	-3	-	783	Short-chain dehydrogenase/reductase MSMEG_0737	- none -
fig|1829.46.peg.1235	CDS	NODE_18_length_106828_cov_17.5101	106083	105415	-3	-	669	hypothetical protein	- none -
fig|1829.46.peg.1236	CDS	NODE_18_length_106828_cov_17.5101	106826	106104	-2	-	723	hypothetical protein	- none -
fig|1829.46.peg.1237	CDS	NODE_19_length_88554_cov_15.7345	1948	152	-1	-	1797	Efflux ABC transporter, permease/ATP-binding protein	- none -
fig|1829.46.peg.1238	CDS	NODE_19_length_88554_cov_15.7345	2553	2056	-3	-	498	hypothetical protein	- none -
fig|1829.46.peg.1239	CDS	NODE_19_length_88554_cov_15.7345	2728	5013	1	+	2286	Phosphoenolpyruvate synthase (EC 2.7.9.2)	Glycolysis and Gluconeogenesis; <br>Pyruvate metabolism I: anaplerotic reactions, PEP
fig|1829.46.peg.1240	CDS	NODE_19_length_88554_cov_15.7345	5920	5048	-1	-	873	Universal stress protein family	- none -
fig|1829.46.peg.1241	CDS	NODE_19_length_88554_cov_15.7345	6159	6698	3	+	540	flavodoxin-like protein	- none -
fig|1829.46.peg.1242	CDS	NODE_19_length_88554_cov_15.7345	7440	6898	-3	-	543	hypothetical protein	- none -
fig|1829.46.peg.1243	CDS	NODE_19_length_88554_cov_15.7345	7608	8489	3	+	882	hypothetical protein	- none -
fig|1829.46.peg.1244	CDS	NODE_19_length_88554_cov_15.7345	9164	8502	-2	-	663	SOS-response repressor and protease LexA (EC 3.4.21.88)	DNA repair, bacterial
fig|1829.46.peg.1245	CDS	NODE_19_length_88554_cov_15.7345	9712	9179	-1	-	534	hypothetical protein	- none -
fig|1829.46.peg.1246	CDS	NODE_19_length_88554_cov_15.7345	9976	10590	1	+	615	Two-component transcriptional response regulator PdtaR, LuxR family	- none -
fig|1829.46.peg.1247	CDS	NODE_19_length_88554_cov_15.7345	10777	12108	1	+	1332	ABC transporter, substrate-binding protein (cluster 4, leucine/isoleucine/valine/benzoate)	- none -
fig|1829.46.peg.1248	CDS	NODE_19_length_88554_cov_15.7345	12985	12149	-1	-	837	Branched-chain amino acid ABC transporter, ATP-binding protein LivF (TC 3.A.1.4.1)	- none -
fig|1829.46.peg.1249	CDS	NODE_19_length_88554_cov_15.7345	14043	12982	-3	-	1062	Branched-chain amino acid ABC transporter, ATP-binding protein LivG (TC 3.A.1.4.1)	- none -
fig|1829.46.peg.1250	CDS	NODE_19_length_88554_cov_15.7345	15025	14036	-1	-	990	ABC transporter, permease protein 2 (cluster 4, leucine/isoleucine/valine/benzoate)	- none -
fig|1829.46.peg.1251	CDS	NODE_19_length_88554_cov_15.7345	16399	15029	-1	-	1371	ABC transporter, permease protein 1 (cluster 4, leucine/isoleucine/valine/benzoate)	- none -
fig|1829.46.peg.1252	CDS	NODE_19_length_88554_cov_15.7345	16613	19378	2	+	2766	DNA polymerase I (EC 2.7.7.7)	DNA Repair Base Excision
fig|1829.46.peg.1253	CDS	NODE_19_length_88554_cov_15.7345	19844	19473	-2	-	372	Thioredoxin	- none -
fig|1829.46.peg.1254	CDS	NODE_19_length_88554_cov_15.7345	21087	20008	-3	-	1080	Transcriptional regulator, AraC family	- none -
fig|1829.46.peg.1255	CDS	NODE_19_length_88554_cov_15.7345	21181	21300	1	+	120	hypothetical protein	- none -
fig|1829.46.peg.1256	CDS	NODE_19_length_88554_cov_15.7345	21838	21320	-1	-	519	hypothetical protein	- none -
fig|1829.46.peg.1257	CDS	NODE_19_length_88554_cov_15.7345	21858	22943	3	+	1086	3-isopropylmalate dehydrogenase (EC 1.1.1.85)	Branched-Chain Amino Acid Biosynthesis; <br>Leucine Biosynthesis
fig|1829.46.peg.1258	CDS	NODE_19_length_88554_cov_15.7345	23091	23936	3	+	846	ABC transporter, substrate-binding protein (cluster 3, basic aa/glutamine/opines)	- none -
fig|1829.46.peg.1259	CDS	NODE_19_length_88554_cov_15.7345	23948	24934	2	+	987	ABC transporter, permease protein (cluster 3, basic aa/glutamine/opines)	- none -
fig|1829.46.peg.1260	CDS	NODE_19_length_88554_cov_15.7345	24931	25704	1	+	774	ABC transporter, ATP-binding protein (cluster 3, basic aa/glutamine/opines)	- none -
fig|1829.46.peg.1261	CDS	NODE_19_length_88554_cov_15.7345	26620	25712	-1	-	909	SAM-dependent methyltransferase	- none -
fig|1829.46.peg.1262	CDS	NODE_19_length_88554_cov_15.7345	26840	28300	2	+	1461	SSU ribosomal protein S1p	Ribosome SSU bacterial
fig|1829.46.peg.1263	CDS	NODE_19_length_88554_cov_15.7345	28700	28488	-2	-	213	hypothetical protein	- none -
fig|1829.46.peg.1264	CDS	NODE_19_length_88554_cov_15.7345	28860	28994	3	+	135	hypothetical protein	- none -
fig|1829.46.peg.1265	CDS	NODE_19_length_88554_cov_15.7345	28991	30448	2	+	1458	Uncharacterized MFS-type transporter	- none -
fig|1829.46.peg.1266	CDS	NODE_19_length_88554_cov_15.7345	30531	33953	3	+	3423	Transcriptional regulator, AfsR family	- none -
fig|1829.46.peg.1267	CDS	NODE_19_length_88554_cov_15.7345	34066	35454	1	+	1389	Putative oxidoreductase	- none -
fig|1829.46.peg.1268	CDS	NODE_19_length_88554_cov_15.7345	35502	36332	3	+	831	hypothetical protein	- none -
fig|1829.46.peg.1269	CDS	NODE_19_length_88554_cov_15.7345	36389	37597	2	+	1209	Dephospho-CoA kinase (EC 2.7.1.24)	Coenzyme A Biosynthesis
fig|1829.46.peg.1270	CDS	NODE_19_length_88554_cov_15.7345	37695	38837	3	+	1143	coenzyme F420-dependent N5,N10-methylene tetrahydromethanopterin reductase	- none -
fig|1829.46.peg.1271	CDS	NODE_19_length_88554_cov_15.7345	38834	39496	2	+	663	NADPH-dependent FMN reductase family protein	- none -
fig|1829.46.peg.1272	CDS	NODE_19_length_88554_cov_15.7345	40113	39484	-3	-	630	Transcriptional regulator, AcrR family	- none -
fig|1829.46.peg.1273	CDS	NODE_19_length_88554_cov_15.7345	41092	40070	-1	-	1023	hypothetical protein	- none -
fig|1829.46.peg.1274	CDS	NODE_19_length_88554_cov_15.7345	41275	41964	1	+	690	Transcriptional regulator, AcrR family	- none -
fig|1829.46.peg.1275	CDS	NODE_19_length_88554_cov_15.7345	42287	41994	-2	-	294	hypothetical protein	- none -
fig|1829.46.peg.1276	CDS	NODE_19_length_88554_cov_15.7345	42597	42388	-3	-	210	RNA polymerase sigma factor RpoE	Transcription initiation, bacterial sigma factors
fig|1829.46.peg.1277	CDS	NODE_19_length_88554_cov_15.7345	42924	42667	-3	-	258	RNA polymerase sigma factor RpoE	Transcription initiation, bacterial sigma factors
fig|1829.46.peg.1278	CDS	NODE_19_length_88554_cov_15.7345	44397	43117	-3	-	1281	hypothetical protein	- none -
fig|1829.46.peg.1279	CDS	NODE_19_length_88554_cov_15.7345	44712	44527	-3	-	186	hypothetical protein	- none -
fig|1829.46.peg.1280	CDS	NODE_19_length_88554_cov_15.7345	45581	45450	-2	-	132	hypothetical protein	- none -
fig|1829.46.peg.1281	CDS	NODE_19_length_88554_cov_15.7345	47293	45578	-1	-	1716	sodium-solute symporter, putative	- none -
fig|1829.46.peg.1282	CDS	NODE_19_length_88554_cov_15.7345	48274	47756	-1	-	519	hypothetical protein	- none -
fig|1829.46.peg.1283	CDS	NODE_19_length_88554_cov_15.7345	48314	50503	2	+	2190	Excinuclease ABC subunit B	DNA repair, UvrABC system
fig|1829.46.peg.1284	CDS	NODE_19_length_88554_cov_15.7345	50549	51421	2	+	873	hypothetical protein	- none -
fig|1829.46.peg.1285	CDS	NODE_19_length_88554_cov_15.7345	51441	51581	3	+	141	hypothetical protein	- none -
fig|1829.46.peg.1286	CDS	NODE_19_length_88554_cov_15.7345	51578	52030	2	+	453	Universal stress protein UspA and related nucleotide-binding proteins	- none -
fig|1829.46.peg.1287	CDS	NODE_19_length_88554_cov_15.7345	52454	52035	-2	-	420	hypothetical protein	- none -
fig|1829.46.peg.1288	CDS	NODE_19_length_88554_cov_15.7345	54884	52566	-2	-	2319	Putative helicase	- none -
fig|1829.46.peg.1289	CDS	NODE_19_length_88554_cov_15.7345	56101	55058	-1	-	1044	hypothetical protein	- none -
fig|1829.46.peg.1290	CDS	NODE_19_length_88554_cov_15.7345	57962	56268	-2	-	1695	Phosphodiesterase/alkaline phosphatase D	- none -
fig|1829.46.peg.1291	CDS	NODE_19_length_88554_cov_15.7345	58156	58407	1	+	252	hypothetical protein	- none -
fig|1829.46.peg.1292	CDS	NODE_19_length_88554_cov_15.7345	58774	58454	-1	-	321	hypothetical protein	- none -
fig|1829.46.peg.1293	CDS	NODE_19_length_88554_cov_15.7345	59500	58811	-1	-	690	Metallo-beta-lactamase superfamily protein	- none -
fig|1829.46.peg.1294	CDS	NODE_19_length_88554_cov_15.7345	59632	62655	1	+	3024	Excinuclease ABC subunit A	DNA repair, UvrABC system
fig|1829.46.peg.1295	CDS	NODE_19_length_88554_cov_15.7345	63130	62753	-1	-	378	Uncharacterized protein SCO1601	- none -
fig|1829.46.peg.1296	CDS	NODE_19_length_88554_cov_15.7345	63484	63341	-1	-	144	hypothetical protein	- none -
fig|1829.46.peg.1297	CDS	NODE_19_length_88554_cov_15.7345	63591	64151	3	+	561	Translation initiation factor 3	Mycobacterium virulence operon involved in protein synthesis (LSU ribosomal proteins); <br>Translation initiation factors bacterial
fig|1829.46.peg.1298	CDS	NODE_19_length_88554_cov_15.7345	64223	64417	2	+	195	LSU ribosomal protein L35p	Mycobacterium virulence operon involved in protein synthesis (LSU ribosomal proteins); <br>Ribosome LSU bacterial
fig|1829.46.peg.1299	CDS	NODE_19_length_88554_cov_15.7345	64485	64865	3	+	381	LSU ribosomal protein L20p	Mycobacterium virulence operon involved in protein synthesis (LSU ribosomal proteins); <br>Ribosome LSU bacterial
fig|1829.46.peg.1300	CDS	NODE_19_length_88554_cov_15.7345	64904	65716	2	+	813	RNA methyltransferase, TrmH family	- none -
fig|1829.46.peg.1301	CDS	NODE_19_length_88554_cov_15.7345	65801	66871	2	+	1071	Phenylalanyl-tRNA synthetase alpha chain (EC 6.1.1.20)	tRNA aminoacylation, Phe
fig|1829.46.peg.1302	CDS	NODE_19_length_88554_cov_15.7345	66931	69417	1	+	2487	Phenylalanyl-tRNA synthetase beta chain (EC 6.1.1.20)	tRNA aminoacylation, Phe
fig|1829.46.peg.1303	CDS	NODE_19_length_88554_cov_15.7345	70473	69406	-3	-	1068	hypothetical protein	- none -
fig|1829.46.peg.1304	CDS	NODE_19_length_88554_cov_15.7345	70532	71863	2	+	1332	Monooxygenase, flavin-binding family	- none -
fig|1829.46.peg.1305	CDS	NODE_19_length_88554_cov_15.7345	71860	72771	1	+	912	hypothetical protein	- none -
fig|1829.46.peg.1306	CDS	NODE_19_length_88554_cov_15.7345	72768	73772	3	+	1005	UDP-glucose 4-epimerase (EC 5.1.3.2)	Lactose and Galactose Uptake and Utilization; <br>Rhamnose containing glycans
fig|1829.46.peg.1307	CDS	NODE_19_length_88554_cov_15.7345	73769	74269	2	+	501	FIG00820127: hypothetical protein	- none -
fig|1829.46.peg.1308	CDS	NODE_19_length_88554_cov_15.7345	74330	75403	2	+	1074	N-acetyl-gamma-glutamyl-phosphate reductase (EC 1.2.1.38)	- none -
fig|1829.46.peg.1309	CDS	NODE_19_length_88554_cov_15.7345	75400	76650	1	+	1251	Glutamate N-acetyltransferase (EC 2.3.1.35) @ N-acetylglutamate synthase (EC 2.3.1.1)	- none -
fig|1829.46.peg.1310	CDS	NODE_19_length_88554_cov_15.7345	76674	77585	3	+	912	N-acetylglutamate kinase (EC 2.7.2.8)	- none -
fig|1829.46.peg.1311	CDS	NODE_19_length_88554_cov_15.7345	77582	78769	2	+	1188	N-acetylornithine aminotransferase (EC 2.6.1.11)	- none -
fig|1829.46.peg.1312	CDS	NODE_19_length_88554_cov_15.7345	78776	79705	2	+	930	Ornithine carbamoyltransferase (EC 2.1.3.3)	Arginine Deiminase Pathway; <br>Arginine and Ornithine Degradation
fig|1829.46.peg.1313	CDS	NODE_19_length_88554_cov_15.7345	79708	80217	1	+	510	Arginine pathway regulatory protein ArgR, repressor of arg regulon	Arginine Deiminase Pathway; <br>Arginine and Ornithine Degradation
fig|1829.46.peg.1314	CDS	NODE_19_length_88554_cov_15.7345	80265	81464	3	+	1200	Argininosuccinate synthase (EC 6.3.4.5)	- none -
fig|1829.46.peg.1315	CDS	NODE_19_length_88554_cov_15.7345	81467	82888	2	+	1422	Argininosuccinate lyase (EC 4.3.2.1)	- none -
fig|1829.46.peg.1316	CDS	NODE_19_length_88554_cov_15.7345	83042	86026	2	+	2985	Polyhydroxyalkanoic acid synthase / Acyl-CoA synthase	Polyhydroxybutyrate metabolism
fig|1829.46.peg.1317	CDS	NODE_19_length_88554_cov_15.7345	86066	86287	2	+	222	FIG002473: Protein YcaR in KDO2-Lipid A biosynthesis cluster	Broadly distributed proteins not in subsystems
fig|1829.46.peg.1318	CDS	NODE_19_length_88554_cov_15.7345	86272	86922	1	+	651	DNA-3-methyladenine glycosylase II (EC 3.2.2.21)	DNA Repair Base Excision
fig|1829.46.peg.1319	CDS	NODE_19_length_88554_cov_15.7345	86938	88215	1	+	1278	Tyrosyl-tRNA synthetase (EC 6.1.1.1)	tRNA aminoacylation, Tyr
fig|1829.46.peg.1320	CDS	NODE_1_length_557887_cov_18.0702	281	2242	2	+	1962	Putative sensor and ATPase, component of G-protein-coupled receptor (GPCR) system	- none -
fig|1829.46.peg.1321	CDS	NODE_1_length_557887_cov_18.0702	2862	2365	-3	-	498	Transcriptional regulator, MarR family	- none -
fig|1829.46.peg.1322	CDS	NODE_1_length_557887_cov_18.0702	2994	4442	3	+	1449	Uncharacterized MFS-type transporter	- none -
fig|1829.46.peg.1323	CDS	NODE_1_length_557887_cov_18.0702	5014	4496	-1	-	519	Nitrilotriacetate monooxygenase component B (EC 1.14.13.-)	- none -
fig|1829.46.peg.1324	CDS	NODE_1_length_557887_cov_18.0702	5259	5864	3	+	606	hypothetical protein	- none -
fig|1829.46.peg.1325	CDS	NODE_1_length_557887_cov_18.0702	7073	5943	-2	-	1131	Acyl-CoA dehydrogenase (EC 1.3.8.-), Mycobacterial subgroup FadE28; Acyl-CoA dehydrogenase IgrB	- none -
fig|1829.46.peg.1326	CDS	NODE_1_length_557887_cov_18.0702	8334	7075	-3	-	1260	Butyryl-CoA dehydrogenase (EC 1.3.99.2)	- none -
fig|1829.46.peg.1327	CDS	NODE_1_length_557887_cov_18.0702	9559	8375	-1	-	1185	Sterol carrier protein IgrF	- none -
fig|1829.46.peg.1328	CDS	NODE_1_length_557887_cov_18.0702	9966	9556	-3	-	411	hypothetical protein	- none -
fig|1829.46.peg.1329	CDS	NODE_1_length_557887_cov_18.0702	10370	9963	-2	-	408	hypothetical protein	- none -
fig|1829.46.peg.1330	CDS	NODE_1_length_557887_cov_18.0702	10921	10367	-1	-	555	hypothetical protein	- none -
fig|1829.46.peg.1331	CDS	NODE_1_length_557887_cov_18.0702	11116	11892	1	+	777	Oxidoreductase, short-chain dehydrogenase/reductase family	- none -
fig|1829.46.peg.1332	CDS	NODE_1_length_557887_cov_18.0702	11889	12803	3	+	915	Short-chain dehydrogenase	- none -
fig|1829.46.peg.1333	CDS	NODE_1_length_557887_cov_18.0702	13523	12864	-2	-	660	hypothetical protein	- none -
fig|1829.46.peg.1334	CDS	NODE_1_length_557887_cov_18.0702	14087	13614	-2	-	474	Putative uncharacterized protein BCG_3611	- none -
fig|1829.46.peg.1335	CDS	NODE_1_length_557887_cov_18.0702	15252	14089	-3	-	1164	Probable acetyl-CoA acetyltransferase FadA5 (EC 2.3.1.9)	- none -
fig|1829.46.peg.1336	CDS	NODE_1_length_557887_cov_18.0702	15434	16687	2	+	1254	Steroid C27-monooxygenase (EC 1.14.13.141)	- none -
fig|1829.46.peg.1337	CDS	NODE_1_length_557887_cov_18.0702	17306	16752	-2	-	555	hypothetical protein	- none -
fig|1829.46.peg.1338	CDS	NODE_1_length_557887_cov_18.0702	17373	17726	3	+	354	hypothetical protein	- none -
fig|1829.46.peg.1339	CDS	NODE_1_length_557887_cov_18.0702	18419	17736	-2	-	684	hypothetical protein	- none -
fig|1829.46.peg.1340	CDS	NODE_1_length_557887_cov_18.0702	19018	18416	-1	-	603	Transcriptional regulator, AcrR family	- none -
fig|1829.46.peg.1341	CDS	NODE_1_length_557887_cov_18.0702	19670	19098	-2	-	573	CTP:molybdopterin cytidylyltransferase	- none -
fig|1829.46.peg.1342	CDS	NODE_1_length_557887_cov_18.0702	20094	19681	-3	-	414	Steroid Delta(5)->Delta(3)-isomerase (EC 5.3.3.1)	- none -
fig|1829.46.peg.1343	CDS	NODE_1_length_557887_cov_18.0702	20972	20091	-2	-	882	Hydride transferase 1 (Fragment)	- none -
fig|1829.46.peg.1344	CDS	NODE_1_length_557887_cov_18.0702	22157	20982	-2	-	1176	lipid carrier protein or keto acyl-CoA thiolase Ltp3	- none -
fig|1829.46.peg.1345	CDS	NODE_1_length_557887_cov_18.0702	23218	22157	-1	-	1062	Lipid transfer protein or keto acyl-CoA thiolase Ltp4	- none -
fig|1829.46.peg.1346	CDS	NODE_1_length_557887_cov_18.0702	24204	23233	-3	-	972	conserved protein associated with acetyl-CoA C-acyltransferase / conserved protein associated with acetyl-CoA C-acyltransferase	- none -
fig|1829.46.peg.1347	CDS	NODE_1_length_557887_cov_18.0702	24295	25332	1	+	1038	N5,N10-methylenetetrahydromethanopterin reductase-related protein, BCG_3584c family	- none -
fig|1829.46.peg.1348	CDS	NODE_1_length_557887_cov_18.0702	26939	25410	-2	-	1530	Long-chain-fatty-acid--CoA ligase (EC 6.2.1.3)	Biotin biosynthesis; <br>Fatty acid metabolism cluster
fig|1829.46.peg.1349	CDS	NODE_1_length_557887_cov_18.0702	27931	27068	-1	-	864	Enoyl-CoA hydratase (EC 4.2.1.17)	Acetyl-CoA fermentation to Butyrate; <br>Butanol Biosynthesis; <br>Butyrate metabolism cluster; <br>Fatty acid metabolism cluster; <br>Isoleucine degradation; <br>Polyhydroxybutyrate metabolism; <br>Valine degradation
fig|1829.46.peg.1350	CDS	NODE_1_length_557887_cov_18.0702	28013	29680	2	+	1668	Long-chain-fatty-acid--CoA ligase (EC 6.2.1.3) @ Long-chain fatty-acid-CoA ligase (EC 6.2.1.3), Mycobacterial subgroup FadD19	Biotin biosynthesis; <br>Fatty acid metabolism cluster
fig|1829.46.peg.1351	CDS	NODE_1_length_557887_cov_18.0702	29689	30801	1	+	1113	putative oxidoreductase, nitronate monooxygenase family	- none -
fig|1829.46.peg.1352	CDS	NODE_1_length_557887_cov_18.0702	31487	30906	-2	-	582	Transcriptional regulator, AcrR family	- none -
fig|1829.46.peg.1353	CDS	NODE_1_length_557887_cov_18.0702	31906	31526	-1	-	381	hypothetical protein	- none -
fig|1829.46.peg.1354	CDS	NODE_1_length_557887_cov_18.0702	32347	31952	-1	-	396	hypothetical protein	- none -
fig|1829.46.peg.1355	CDS	NODE_1_length_557887_cov_18.0702	32515	34257	1	+	1743	Multicopper oxidase	Copper homeostasis
fig|1829.46.peg.1356	CDS	NODE_1_length_557887_cov_18.0702	34254	35429	3	+	1176	hypothetical protein	- none -
fig|1829.46.peg.1357	CDS	NODE_1_length_557887_cov_18.0702	35426	36703	2	+	1278	hypothetical protein	- none -
fig|1829.46.peg.1358	CDS	NODE_1_length_557887_cov_18.0702	36752	37804	2	+	1053	hypothetical protein	- none -
fig|1829.46.peg.1359	CDS	NODE_1_length_557887_cov_18.0702	37801	39144	1	+	1344	Homogentisate 1,2-dioxygenase (EC 1.13.11.5)	Homogentisate pathway of aromatic compound degradation
fig|1829.46.peg.1360	CDS	NODE_1_length_557887_cov_18.0702	39144	39986	3	+	843	Aldehyde dehydrogenase (EC 1.2.1.3)	Glycerolipid and Glycerophospholipid Metabolism in Bacteria; <br>Methylglyoxal Metabolism; <br>Methylglyoxal Metabolism; <br>Pyruvate metabolism II: acetyl-CoA, acetogenesis from pyruvate
fig|1829.46.peg.1361	CDS	NODE_1_length_557887_cov_18.0702	40008	40619	3	+	612	Aldehyde dehydrogenase (EC 1.2.1.3)	Glycerolipid and Glycerophospholipid Metabolism in Bacteria; <br>Methylglyoxal Metabolism; <br>Methylglyoxal Metabolism; <br>Pyruvate metabolism II: acetyl-CoA, acetogenesis from pyruvate
fig|1829.46.peg.1362	CDS	NODE_1_length_557887_cov_18.0702	40639	41874	1	+	1236	L-carnitine dehydratase/bile acid-inducible protein F	- none -
fig|1829.46.peg.1363	CDS	NODE_1_length_557887_cov_18.0702	42041	43171	2	+	1131	putative oxidoreductase, nitronate monooxygenase family	- none -
fig|1829.46.peg.1364	CDS	NODE_1_length_557887_cov_18.0702	43709	43188	-2	-	522	hypothetical protein	- none -
fig|1829.46.peg.1365	CDS	NODE_1_length_557887_cov_18.0702	44937	43726	-3	-	1212	MCE-family protein MceF	- none -
fig|1829.46.peg.1366	CDS	NODE_1_length_557887_cov_18.0702	46028	44934	-2	-	1095	MCE-family lipoprotein MceE	- none -
fig|1829.46.peg.1367	CDS	NODE_1_length_557887_cov_18.0702	47242	46025	-1	-	1218	MCE-family protein MceD	- none -
fig|1829.46.peg.1368	CDS	NODE_1_length_557887_cov_18.0702	48258	47239	-3	-	1020	hypothetical protein	- none -
fig|1829.46.peg.1369	CDS	NODE_1_length_557887_cov_18.0702	49271	48255	-2	-	1017	MCE-family protein Mce1B	- none -
fig|1829.46.peg.1370	CDS	NODE_1_length_557887_cov_18.0702	50425	49268	-1	-	1158	hypothetical protein	- none -
fig|1829.46.peg.1371	CDS	NODE_1_length_557887_cov_18.0702	51291	50431	-3	-	861	Conserved hypothetical integral membrane protein YrbEb	- none -
fig|1829.46.peg.1372	CDS	NODE_1_length_557887_cov_18.0702	52081	51317	-1	-	765	Conserved hypothetical integral membrane protein YrbEa	- none -
fig|1829.46.peg.1373	CDS	NODE_1_length_557887_cov_18.0702	53835	52201	-3	-	1635	Long-chain-fatty-acid--CoA ligase (EC 6.2.1.3) @ Long-chain fatty-acid-CoA ligase (EC 6.2.1.3), Mycobacterial subgroup FadD17	Biotin biosynthesis; <br>Fatty acid metabolism cluster
fig|1829.46.peg.1374	CDS	NODE_1_length_557887_cov_18.0702	54955	53840	-1	-	1116	Acyl-CoA dehydrogenase (EC 1.3.8.1), Mycobacterial subgroup FadE27	- none -
fig|1829.46.peg.1375	CDS	NODE_1_length_557887_cov_18.0702	56154	54970	-3	-	1185	Acyl-CoA dehydrogenase (EC 1.3.8.1), Mycobacterial subgroup FadE26	- none -
fig|1829.46.peg.1376	CDS	NODE_1_length_557887_cov_18.0702	56287	56472	1	+	186	Ferredoxin	Soluble cytochromes and functionally related electron carriers
fig|1829.46.peg.1377	CDS	NODE_1_length_557887_cov_18.0702	56606	57532	2	+	927	Oxidoreductase, short-chain dehydrogenase/reductase family	- none -
fig|1829.46.peg.1378	CDS	NODE_1_length_557887_cov_18.0702	57816	57703	-3	-	114	hypothetical protein	- none -
fig|1829.46.peg.1379	CDS	NODE_1_length_557887_cov_18.0702	57997	58761	1	+	765	Conserved hypothetical integral membrane protein YrbEa	- none -
fig|1829.46.peg.1380	CDS	NODE_1_length_557887_cov_18.0702	58778	59626	2	+	849	Conserved hypothetical integral membrane protein YrbEb	- none -
fig|1829.46.peg.1381	CDS	NODE_1_length_557887_cov_18.0702	59637	60815	3	+	1179	MCE-family protein MceA	- none -
fig|1829.46.peg.1382	CDS	NODE_1_length_557887_cov_18.0702	60818	61837	2	+	1020	MCE-family protein MceB	- none -
fig|1829.46.peg.1383	CDS	NODE_1_length_557887_cov_18.0702	61834	62892	1	+	1059	MCE-family protein MceC	- none -
fig|1829.46.peg.1384	CDS	NODE_1_length_557887_cov_18.0702	62889	64214	3	+	1326	MCE-family protein MceD	- none -
fig|1829.46.peg.1385	CDS	NODE_1_length_557887_cov_18.0702	64211	65428	2	+	1218	MCE-family lipoprotein MceE	- none -
fig|1829.46.peg.1386	CDS	NODE_1_length_557887_cov_18.0702	65425	66837	1	+	1413	MCE-family protein MceF	- none -
fig|1829.46.peg.1387	CDS	NODE_1_length_557887_cov_18.0702	66837	67349	3	+	513	FIG00821219: MCE associated membrane protein	- none -
fig|1829.46.peg.1388	CDS	NODE_1_length_557887_cov_18.0702	67346	67987	2	+	642	FIG00820195: MCE associated membrane protein	- none -
fig|1829.46.peg.1389	CDS	NODE_1_length_557887_cov_18.0702	69509	67998	-2	-	1512	Trehalose-6-phosphate synthase (EC 2.4.1.15)	- none -
fig|1829.46.peg.1390	CDS	NODE_1_length_557887_cov_18.0702	69791	69621	-2	-	171	hypothetical protein	- none -
fig|1829.46.peg.1391	CDS	NODE_1_length_557887_cov_18.0702	70026	70826	3	+	801	Beta-ketoadipate enol-lactone hydrolase (EC 3.1.1.24)	Catechol branch of beta-ketoadipate pathway; <br>Protocatechuate branch of beta-ketoadipate pathway
fig|1829.46.peg.1392	CDS	NODE_1_length_557887_cov_18.0702	71061	72452	3	+	1392	Siderophore biosynthesis protein, monooxygenase	- none -
fig|1829.46.peg.1393	CDS	NODE_1_length_557887_cov_18.0702	72449	72685	2	+	237	MbtH-like NRPS chaperone	- none -
fig|1829.46.peg.1394	CDS	NODE_1_length_557887_cov_18.0702	74425	72695	-1	-	1731	hypothetical protein	- none -
fig|1829.46.peg.1395	CDS	NODE_1_length_557887_cov_18.0702	74976	74680	-3	-	297	hypothetical protein	- none -
fig|1829.46.peg.1396	CDS	NODE_1_length_557887_cov_18.0702	76280	75024	-2	-	1257	Ferrous iron transport peroxidase EfeB	Ferrous iron transporter EfeUOB, low-pH-induced
fig|1829.46.peg.1397	CDS	NODE_1_length_557887_cov_18.0702	77416	76277	-1	-	1140	Ferrous iron transport periplasmic protein EfeO, contains peptidase-M75 domain and (frequently) cupredoxin-like domain	Ferrous iron transporter EfeUOB, low-pH-induced
fig|1829.46.peg.1398	CDS	NODE_1_length_557887_cov_18.0702	78341	77460	-2	-	882	Ferrous iron transport permease EfeU	Ferrous iron transporter EfeUOB, low-pH-induced
fig|1829.46.peg.1399	CDS	NODE_1_length_557887_cov_18.0702	78618	78436	-3	-	183	hypothetical protein	- none -
fig|1829.46.peg.1400	CDS	NODE_1_length_557887_cov_18.0702	78995	78741	-2	-	255	hypothetical protein	- none -
fig|1829.46.peg.1401	CDS	NODE_1_length_557887_cov_18.0702	79638	79165	-3	-	474	hypothetical protein	- none -
fig|1829.46.peg.1402	CDS	NODE_1_length_557887_cov_18.0702	79773	80390	3	+	618	Transcriptional regulator, AcrR family	- none -
fig|1829.46.peg.1403	CDS	NODE_1_length_557887_cov_18.0702	80430	81299	3	+	870	Ribokinase (EC 2.7.1.15)	D-ribose utilization; <br>Deoxyribose and Deoxynucleoside Catabolism
fig|1829.46.peg.1404	CDS	NODE_1_length_557887_cov_18.0702	82152	81322	-3	-	831	hypothetical protein	- none -
fig|1829.46.peg.1405	CDS	NODE_1_length_557887_cov_18.0702	82532	82218	-2	-	315	small multidrug resistance family (SMR) protein	- none -
fig|1829.46.peg.1406	CDS	NODE_1_length_557887_cov_18.0702	82858	82652	-1	-	207	hypothetical protein	- none -
fig|1829.46.peg.1407	CDS	NODE_1_length_557887_cov_18.0702	83007	84104	3	+	1098	hypothetical protein	- none -
fig|1829.46.peg.1408	CDS	NODE_1_length_557887_cov_18.0702	85628	84129	-2	-	1500	Uncharacterized MFS-type transporter	- none -
fig|1829.46.peg.1409	CDS	NODE_1_length_557887_cov_18.0702	86112	85687	-3	-	426	HIT family protein	- none -
fig|1829.46.peg.1410	CDS	NODE_1_length_557887_cov_18.0702	86629	86138	-1	-	492	hypothetical protein	- none -
fig|1829.46.peg.1411	CDS	NODE_1_length_557887_cov_18.0702	87750	86641	-3	-	1110	D-alanyl-D-alanine carboxypeptidase (EC 3.4.16.4)	CBSS-84588.1.peg.1247; <br>Metallocarboxypeptidases (EC 3.4.17.-); <br>Murein Hydrolases
fig|1829.46.peg.1412	CDS	NODE_1_length_557887_cov_18.0702	87900	88547	3	+	648	hypothetical protein	- none -
fig|1829.46.peg.1413	CDS	NODE_1_length_557887_cov_18.0702	88558	89811	1	+	1254	Phosphoribosylamine--glycine ligase (EC 6.3.4.13)	De Novo Purine Biosynthesis
fig|1829.46.peg.1414	CDS	NODE_1_length_557887_cov_18.0702	89896	91677	1	+	1782	hypothetical protein	- none -
fig|1829.46.peg.1415	CDS	NODE_1_length_557887_cov_18.0702	91709	92908	2	+	1200	Valine--pyruvate aminotransferase (EC 2.6.1.66)	Alanine biosynthesis; <br>Branched-Chain Amino Acid Biosynthesis; <br>Pyruvate Alanine Serine Interconversions
fig|1829.46.peg.1416	CDS	NODE_1_length_557887_cov_18.0702	94574	92931	-2	-	1644	Cholesterol oxidase (EC 1.1.3.6) @ Steroid Delta(5)->Delta(4)-isomerase (EC 5.3.3.1)	- none -
fig|1829.46.peg.1417	CDS	NODE_1_length_557887_cov_18.0702	94720	95334	1	+	615	Transcriptional regulator, AcrR family	- none -
fig|1829.46.peg.1418	CDS	NODE_1_length_557887_cov_18.0702	95379	96800	3	+	1422	Adenylosuccinate lyase (EC 4.3.2.2) @ SAICAR lyase (EC 4.3.2.2)	De Novo Purine Biosynthesis; <br>Purine conversions
fig|1829.46.peg.1419	CDS	NODE_1_length_557887_cov_18.0702	96852	97517	3	+	666	Transcriptional regulator, AcrR family	- none -
fig|1829.46.peg.1420	CDS	NODE_1_length_557887_cov_18.0702	97514	97942	2	+	429	Bis(5&#39;-nucleosyl)-tetraphosphatase (asymmetrical) (EC 3.6.1.17)	CBSS-176299.4.peg.1996A; <br>pyrimidine conversions
fig|1829.46.peg.1421	CDS	NODE_1_length_557887_cov_18.0702	97947	99548	3	+	1602	L-lactate permease	Lactate utilization
fig|1829.46.peg.1422	CDS	NODE_1_length_557887_cov_18.0702	99588	100652	3	+	1065	Predicted dye-decolorizing peroxidase (DyP), encapsulated subgroup	Encapsulating protein for DyP-type peroxidase and ferritin-like protein oligomers
fig|1829.46.peg.1423	CDS	NODE_1_length_557887_cov_18.0702	100649	101467	2	+	819	Encapsulating protein for a DyP-type peroxidase or ferritin-like protein oligomers	Encapsulating protein for DyP-type peroxidase and ferritin-like protein oligomers
fig|1829.46.peg.1424	CDS	NODE_1_length_557887_cov_18.0702	101490	101648	3	+	159	hypothetical protein	- none -
fig|1829.46.peg.1425	CDS	NODE_1_length_557887_cov_18.0702	101645	101971	2	+	327	prevent-host-death family protein	- none -
fig|1829.46.peg.1426	CDS	NODE_1_length_557887_cov_18.0702	102562	102083	-1	-	480	Transcriptional regulator MSMEG_0538, MarR family	- none -
fig|1829.46.peg.1427	CDS	NODE_1_length_557887_cov_18.0702	103370	102621	-2	-	750	hypothetical protein	- none -
fig|1829.46.peg.1428	CDS	NODE_1_length_557887_cov_18.0702	104182	103520	-1	-	663	Alpha-ketoglutarate-dependent dioxygenase AlkB (EC 1.14.11.33)	- none -
fig|1829.46.peg.1429	CDS	NODE_1_length_557887_cov_18.0702	104304	105134	3	+	831	Putative short-chain dehydrogenase	- none -
fig|1829.46.peg.1430	CDS	NODE_1_length_557887_cov_18.0702	105178	106149	1	+	972	Aryldialkylphosphatase (phosphotriesterase) (paraoxonase), putative (php) (EC 3.1.8.1)	- none -
fig|1829.46.peg.1431	CDS	NODE_1_length_557887_cov_18.0702	106875	106156	-3	-	720	hypothetical protein	- none -
fig|1829.46.peg.1432	CDS	NODE_1_length_557887_cov_18.0702	107399	106971	-2	-	429	Transcriptional regulator, MarR family	- none -
fig|1829.46.peg.1433	CDS	NODE_1_length_557887_cov_18.0702	107489	109387	2	+	1899	Efflux ABC transporter, permease/ATP-binding protein	- none -
fig|1829.46.peg.1434	CDS	NODE_1_length_557887_cov_18.0702	110987	109338	-2	-	1650	2,3-dihydroxybenzoate-AMP ligase (EC 2.7.7.58) of siderophore biosynthesis	- none -
fig|1829.46.peg.1435	CDS	NODE_1_length_557887_cov_18.0702	111827	111045	-2	-	783	2,3-dihydro-2,3-dihydroxybenzoate dehydrogenase (EC 1.3.1.28) of siderophore biosynthesis	- none -
fig|1829.46.peg.1436	CDS	NODE_1_length_557887_cov_18.0702	112966	111824	-1	-	1143	Isochorismate synthase (EC 5.4.4.2) @ Isochorismate synthase (EC 5.4.4.2) of siderophore biosynthesis	Chorismate: Intermediate for synthesis of Tryptophan, PAPA antibiotics, PABA, 3-hydroxyanthranilate and more.; <br>Chorismate: Intermediate for synthesis of Tryptophan, PAPA antibiotics, PABA, 3-hydroxyanthranilate and more.
fig|1829.46.peg.1437	CDS	NODE_1_length_557887_cov_18.0702	113145	120899	3	+	7755	Siderophore biosynthesis non-ribosomal peptide synthetase modules	- none -
fig|1829.46.peg.1438	CDS	NODE_1_length_557887_cov_18.0702	120994	122022	1	+	1029	iron(III) dicitrate transport permease	- none -
fig|1829.46.peg.1439	CDS	NODE_1_length_557887_cov_18.0702	122133	131366	3	+	9234	Polyketide synthase modules and related proteins	- none -
fig|1829.46.peg.1440	CDS	NODE_1_length_557887_cov_18.0702	132641	131439	-2	-	1203	Mobile element protein	- none -
fig|1829.46.peg.1441	CDS	NODE_1_length_557887_cov_18.0702	132873	133094	3	+	222	Acyl carrier domain	- none -
fig|1829.46.peg.1442	CDS	NODE_1_length_557887_cov_18.0702	133099	134355	1	+	1257	Uncharacterized MFS-type transporter	- none -
fig|1829.46.peg.1443	CDS	NODE_1_length_557887_cov_18.0702	134822	134424	-2	-	399	hypothetical protein	- none -
fig|1829.46.peg.1444	CDS	NODE_1_length_557887_cov_18.0702	136330	134897	-1	-	1434	Uncharacterized MFS-type transporter	- none -
fig|1829.46.peg.1445	CDS	NODE_1_length_557887_cov_18.0702	136438	137325	1	+	888	Phosphoribosylaminoimidazole-succinocarboxamide synthase (EC 6.3.2.6)	De Novo Purine Biosynthesis
fig|1829.46.peg.1446	CDS	NODE_1_length_557887_cov_18.0702	137332	139479	1	+	2148	Protease II (EC 3.4.21.83)	- none -
fig|1829.46.peg.1447	CDS	NODE_1_length_557887_cov_18.0702	140262	139630	-3	-	633	hypothetical protein	- none -
fig|1829.46.peg.1448	CDS	NODE_1_length_557887_cov_18.0702	141072	140380	-3	-	693	Fumarate respiration two-component response regulator DcuR	- none -
fig|1829.46.peg.1449	CDS	NODE_1_length_557887_cov_18.0702	142646	141069	-2	-	1578	Two-component system sensor histidine kinase	- none -
fig|1829.46.peg.1450	CDS	NODE_1_length_557887_cov_18.0702	142775	144139	2	+	1365	Na+/H+-dicarboxylate symporter	- none -
fig|1829.46.peg.1451	CDS	NODE_1_length_557887_cov_18.0702	145073	144210	-2	-	864	Fumarylacetoacetate hydrolase family protein	Gentisate degradation; <br>Salicylate and gentisate catabolism
fig|1829.46.peg.1452	CDS	NODE_1_length_557887_cov_18.0702	145280	145801	2	+	522	hypothetical protein	- none -
fig|1829.46.peg.1453	CDS	NODE_1_length_557887_cov_18.0702	145798	146223	1	+	426	hypothetical protein	- none -
fig|1829.46.peg.1454	CDS	NODE_1_length_557887_cov_18.0702	146271	146765	3	+	495	Glutathione peroxidase (EC 1.11.1.9) @ Thioredoxin peroxidase (EC 1.11.1.15)	Glutathione: Redox cycle
fig|1829.46.peg.1455	CDS	NODE_1_length_557887_cov_18.0702	146767	147426	1	+	660	Cobalamin biosynthesis protein BluB @ 5,6-dimethylbenzimidazole synthase, flavin destructase family	Cobalamin synthesis
fig|1829.46.peg.1456	CDS	NODE_1_length_557887_cov_18.0702	149661	147535	-3	-	2127	2,4-dienoyl-CoA reductase [NADPH] (EC 1.3.1.34)	- none -
fig|1829.46.peg.1457	CDS	NODE_1_length_557887_cov_18.0702	149800	150504	1	+	705	hypothetical protein	- none -
fig|1829.46.peg.1458	CDS	NODE_1_length_557887_cov_18.0702	150551	152206	2	+	1656	Fumarate/succinate/L-aspartate dehydrogenases	- none -
fig|1829.46.peg.1459	CDS	NODE_1_length_557887_cov_18.0702	152876	152232	-2	-	645	hypothetical protein	- none -
fig|1829.46.peg.1460	CDS	NODE_1_length_557887_cov_18.0702	153040	153372	1	+	333	Phosphoribosylformylglycinamidine synthase, PurS subunit (EC 6.3.5.3)	De Novo Purine Biosynthesis
fig|1829.46.peg.1461	CDS	NODE_1_length_557887_cov_18.0702	153369	154046	3	+	678	Phosphoribosylformylglycinamidine synthase, glutamine amidotransferase subunit (EC 6.3.5.3)	De Novo Purine Biosynthesis
fig|1829.46.peg.1462	CDS	NODE_1_length_557887_cov_18.0702	154390	154740	1	+	351	FIG01000012: glyoxalase family protein	- none -
fig|1829.46.peg.1463	CDS	NODE_1_length_557887_cov_18.0702	154812	156107	3	+	1296	Aspartyl aminopeptidase (EC 3.4.11.21)	- none -
fig|1829.46.peg.1464	CDS	NODE_1_length_557887_cov_18.0702	156104	156778	2	+	675	hypothetical protein	- none -
fig|1829.46.peg.1465	CDS	NODE_1_length_557887_cov_18.0702	156846	159125	3	+	2280	Phosphoribosylformylglycinamidine synthase, synthetase subunit (EC 6.3.5.3)	De Novo Purine Biosynthesis
fig|1829.46.peg.1466	CDS	NODE_1_length_557887_cov_18.0702	159128	160903	2	+	1776	hypothetical protein	- none -
fig|1829.46.peg.1467	CDS	NODE_1_length_557887_cov_18.0702	160900	161565	1	+	666	hypothetical protein	- none -
fig|1829.46.peg.1468	CDS	NODE_1_length_557887_cov_18.0702	161577	161963	3	+	387	Uncharacterized protein MSMEG_5817	- none -
fig|1829.46.peg.1469	CDS	NODE_1_length_557887_cov_18.0702	162062	163645	2	+	1584	Amidophosphoribosyltransferase (EC 2.4.2.14)	De Novo Purine Biosynthesis
fig|1829.46.peg.1470	CDS	NODE_1_length_557887_cov_18.0702	163782	164855	3	+	1074	Phosphoribosylformylglycinamidine cyclo-ligase (EC 6.3.3.1)	De Novo Purine Biosynthesis
fig|1829.46.peg.1471	CDS	NODE_1_length_557887_cov_18.0702	165272	165081	-2	-	192	Uncharacterized protein SCO4088	- none -
fig|1829.46.peg.1472	CDS	NODE_1_length_557887_cov_18.0702	166447	165467	-1	-	981	Hypothetical protein of L-Asparaginase type 2-like superfamily	- none -
fig|1829.46.peg.1473	CDS	NODE_1_length_557887_cov_18.0702	167133	166444	-3	-	690	Uncharacterized protein SCO4765	- none -
fig|1829.46.peg.1474	CDS	NODE_1_length_557887_cov_18.0702	168242	167130	-2	-	1113	tRNA-modifying protein YgfZ	- none -
fig|1829.46.peg.1475	CDS	NODE_1_length_557887_cov_18.0702	168317	169171	2	+	855	Aminodeoxychorismate lyase (EC 4.1.3.38)	Chorismate: Intermediate for synthesis of Tryptophan, PAPA antibiotics, PABA, 3-hydroxyanthranilate and more.; <br>Folate Biosynthesis; <br>Tryptophan synthesis
fig|1829.46.peg.1476	CDS	NODE_1_length_557887_cov_18.0702	169389	170888	3	+	1500	Cytochrome d ubiquinol oxidase subunit I (EC 1.10.3.-)	Terminal cytochrome d ubiquinol oxidases; <br>Terminal cytochrome oxidases
fig|1829.46.peg.1477	CDS	NODE_1_length_557887_cov_18.0702	170901	171938	3	+	1038	Cytochrome d ubiquinol oxidase subunit II (EC 1.10.3.-)	Terminal cytochrome d ubiquinol oxidases; <br>Terminal cytochrome oxidases
fig|1829.46.peg.1478	CDS	NODE_1_length_557887_cov_18.0702	171935	173644	2	+	1710	Efflux ABC transporter for glutathione/L-cysteine, essential for assembly of bd-type respiratory oxidases => CydD subunit	- none -
fig|1829.46.peg.1479	CDS	NODE_1_length_557887_cov_18.0702	173641	175308	1	+	1668	Efflux ABC transporter for glutathione/L-cysteine, essential for assembly of bd-type respiratory oxidases => CydC subunit	- none -
fig|1829.46.peg.1480	CDS	NODE_1_length_557887_cov_18.0702	175564	177399	1	+	1836	High-affinity choline uptake protein BetT	Choline and Betaine Uptake and Betaine Biosynthesis; <br>Choline uptake and conversion to betaine clusters; <br>Niacin-Choline transport and metabolism
fig|1829.46.peg.1481	CDS	NODE_1_length_557887_cov_18.0702	178137	177475	-3	-	663	DUF1794	Iron-sulfur cluster assembly
fig|1829.46.peg.1482	CDS	NODE_1_length_557887_cov_18.0702	178232	178134	-2	-	99	hypothetical protein	- none -
fig|1829.46.peg.1483	CDS	NODE_1_length_557887_cov_18.0702	178627	178322	-1	-	306	Sulfur metabolism protein SseC	- none -
fig|1829.46.peg.1484	CDS	NODE_1_length_557887_cov_18.0702	179466	178630	-3	-	837	Thiosulfate sulfurtransferase, rhodanese (EC 2.8.1.1)	- none -
fig|1829.46.peg.1485	CDS	NODE_1_length_557887_cov_18.0702	180035	179571	-2	-	465	Integral membrane protein MSMEG_5788	- none -
fig|1829.46.peg.1486	CDS	NODE_1_length_557887_cov_18.0702	180709	180284	-1	-	426	Thioredoxin	- none -
fig|1829.46.peg.1487	CDS	NODE_1_length_557887_cov_18.0702	181551	180706	-3	-	846	hypothetical protein	- none -
fig|1829.46.peg.1488	CDS	NODE_1_length_557887_cov_18.0702	181654	182463	1	+	810	Nitrogen metabolism regulator GlnR, OmpR family	- none -
fig|1829.46.peg.1489	CDS	NODE_1_length_557887_cov_18.0702	182460	183371	3	+	912	Acetyl-CoA:Cys-GlcN-Ins acetyltransferase, mycothiol synthase MshD (EC 2.3.1.189)	- none -
fig|1829.46.peg.1490	CDS	NODE_1_length_557887_cov_18.0702	183389	183505	2	+	117	hypothetical protein	- none -
fig|1829.46.peg.1491	CDS	NODE_1_length_557887_cov_18.0702	183651	184775	3	+	1125	Phosphate ABC transporter, substrate-binding protein PstS (TC 3.A.1.7.1)	- none -
fig|1829.46.peg.1492	CDS	NODE_1_length_557887_cov_18.0702	184864	185919	1	+	1056	Phosphate ABC transporter, permease protein PstC (TC 3.A.1.7.1)	- none -
fig|1829.46.peg.1493	CDS	NODE_1_length_557887_cov_18.0702	185923	186846	1	+	924	Phosphate ABC transporter, permease protein PstA (TC 3.A.1.7.1)	- none -
fig|1829.46.peg.1494	CDS	NODE_1_length_557887_cov_18.0702	186892	187668	1	+	777	Phosphate ABC transporter, ATP-binding protein PstB (TC 3.A.1.7.1)	- none -
fig|1829.46.peg.1495	CDS	NODE_1_length_557887_cov_18.0702	188482	187775	-1	-	708	Phosphate transport system regulatory protein PhoU	High affinity phosphate transporter and control of PHO regulon; <br>Phosphate metabolism
fig|1829.46.peg.1496	CDS	NODE_1_length_557887_cov_18.0702	190211	188568	-2	-	1644	Cell envelope-associated transcriptional attenuator LytR-CpsA-Psr, subfamily A1	- none -
fig|1829.46.peg.1497	CDS	NODE_1_length_557887_cov_18.0702	190185	191201	3	+	1017	hypothetical protein	- none -
fig|1829.46.peg.1498	CDS	NODE_1_length_557887_cov_18.0702	192440	191298	-2	-	1143	tRNA-dihydrouridine synthase DusB	- none -
fig|1829.46.peg.1499	CDS	NODE_1_length_557887_cov_18.0702	193605	192652	-3	-	954	Fatty acid desaturase occurring in virulence cluster	- none -
fig|1829.46.peg.1500	CDS	NODE_1_length_557887_cov_18.0702	194413	193811	-1	-	603	hypothetical protein	- none -
fig|1829.46.peg.1501	CDS	NODE_1_length_557887_cov_18.0702	194961	194500	-3	-	462	hypothetical protein	- none -
fig|1829.46.peg.1502	CDS	NODE_1_length_557887_cov_18.0702	195147	195785	3	+	639	hypothetical protein	- none -
fig|1829.46.peg.1503	CDS	NODE_1_length_557887_cov_18.0702	196276	196935	1	+	660	Transcriptional regulator, AcrR family	- none -
fig|1829.46.peg.1504	CDS	NODE_1_length_557887_cov_18.0702	197734	198972	1	+	1239	Glycosyltransferase SCO2318	- none -
fig|1829.46.peg.1505	CDS	NODE_1_length_557887_cov_18.0702	198966	199697	3	+	732	SAM-dependent methyltransferase SCO2317, type 11	- none -
fig|1829.46.peg.1506	CDS	NODE_1_length_557887_cov_18.0702	199684	200775	1	+	1092	Uncharacterized protein SCO2316	- none -
fig|1829.46.peg.1507	CDS	NODE_1_length_557887_cov_18.0702	201439	200777	-1	-	663	Uncharacterized protein SCO2312	- none -
fig|1829.46.peg.1508	CDS	NODE_1_length_557887_cov_18.0702	202551	201484	-3	-	1068	hypothetical protein	- none -
fig|1829.46.peg.1509	CDS	NODE_1_length_557887_cov_18.0702	203657	202548	-2	-	1110	N5,N10-methylenetetrahydromethanopterin reductase-related protein	- none -
fig|1829.46.peg.1510	CDS	NODE_1_length_557887_cov_18.0702	204022	203654	-1	-	369	Uncharacterized homolog of gamma-carboxymuconolactone decarboxylase subunit	- none -
fig|1829.46.peg.1511	CDS	NODE_1_length_557887_cov_18.0702	204918	204019	-3	-	900	3-hydroxyisobutyrate dehydrogenase family protein	- none -
fig|1829.46.peg.1512	CDS	NODE_1_length_557887_cov_18.0702	205664	204915	-2	-	750	Oxidoreductase Rv0769, short-chain dehydrogenase/reductase family	- none -
fig|1829.46.peg.1513	CDS	NODE_1_length_557887_cov_18.0702	207160	205691	-1	-	1470	Aldehyde dehydrogenase (EC 1.2.1.3)	Glycerolipid and Glycerophospholipid Metabolism in Bacteria; <br>Methylglyoxal Metabolism; <br>Methylglyoxal Metabolism; <br>Pyruvate metabolism II: acetyl-CoA, acetogenesis from pyruvate
fig|1829.46.peg.1514	CDS	NODE_1_length_557887_cov_18.0702	207243	208160	3	+	918	Short-chain dehydrogenase/reductase SDR	- none -
fig|1829.46.peg.1515	CDS	NODE_1_length_557887_cov_18.0702	209029	208199	-1	-	831	hypothetical protein Rv2237	- none -
fig|1829.46.peg.1516	CDS	NODE_1_length_557887_cov_18.0702	209669	209073	-2	-	597	Transcriptional regulator, AcrR family	- none -
fig|1829.46.peg.1517	CDS	NODE_1_length_557887_cov_18.0702	209757	210983	3	+	1227	Steroid C27-monooxygenase (EC 1.14.13.141)	- none -
fig|1829.46.peg.1518	CDS	NODE_1_length_557887_cov_18.0702	211036	211620	1	+	585	Transcriptional regulator, AcrR family	- none -
fig|1829.46.peg.1519	CDS	NODE_1_length_557887_cov_18.0702	211624	212883	1	+	1260	Steroid-monooxygenase	- none -
fig|1829.46.peg.1520	CDS	NODE_1_length_557887_cov_18.0702	212876	213661	2	+	786	Oxidoreductase, short-chain dehydrogenase/reductase family	- none -
fig|1829.46.peg.1521	CDS	NODE_1_length_557887_cov_18.0702	213658	215046	1	+	1389	Lanosterol 14-alpha demethylase @ Cytochrome P450 51 (EC 1.14.13.70)	- none -
fig|1829.46.peg.1522	CDS	NODE_1_length_557887_cov_18.0702	215054	215248	2	+	195	Ferredoxin	Soluble cytochromes and functionally related electron carriers
fig|1829.46.peg.1523	CDS	NODE_1_length_557887_cov_18.0702	215264	215815	2	+	552	hypothetical protein	- none -
fig|1829.46.peg.1524	CDS	NODE_1_length_557887_cov_18.0702	215812	217068	1	+	1257	hypothetical protein	- none -
fig|1829.46.peg.1525	CDS	NODE_1_length_557887_cov_18.0702	217091	218668	2	+	1578	Cholesterol oxidase (EC 1.1.3.6) @ Steroid Delta(5)->Delta(4)-isomerase (EC 5.3.3.1)	- none -
fig|1829.46.peg.1526	CDS	NODE_1_length_557887_cov_18.0702	220181	218718	-2	-	1464	fumarate reductase/succinate dehydrogenase flavoprotein, N-terminal:FAD dependent oxidoreductase	- none -
fig|1829.46.peg.1527	CDS	NODE_1_length_557887_cov_18.0702	221049	220204	-3	-	846	N5,N10-methylenetetrahydromethanopterin reductase-related protein, MSMEG5498 family	- none -
fig|1829.46.peg.1528	CDS	NODE_1_length_557887_cov_18.0702	221213	221896	2	+	684	Transcriptional regulator, AcrR family	- none -
fig|1829.46.peg.1529	CDS	NODE_1_length_557887_cov_18.0702	222758	221931	-2	-	828	hypothetical protein	- none -
fig|1829.46.peg.1530	CDS	NODE_1_length_557887_cov_18.0702	223035	222928	-3	-	108	hypothetical protein	- none -
fig|1829.46.peg.1531	CDS	NODE_1_length_557887_cov_18.0702	224636	223032	-2	-	1605	Sodium-dependent transporter	- none -
fig|1829.46.peg.1532	CDS	NODE_1_length_557887_cov_18.0702	225841	224720	-1	-	1122	conserved hypothetical protein 374	- none -
fig|1829.46.peg.1533	CDS	NODE_1_length_557887_cov_18.0702	227272	225842	-1	-	1431	Phosphoserine phosphatase (EC 3.1.3.3) / Acyl-CoA:1-acyl-sn-glycerol-3-phosphate acyltransferase (EC 2.3.1.51)	Glycine and Serine Utilization; <br>Serine Biosynthesis; <br>Serine Biosynthesis
fig|1829.46.peg.1534	CDS	NODE_1_length_557887_cov_18.0702	229629	227269	-3	-	2361	Glycerol-3-phosphate acyltransferase (EC 2.3.1.15)	Glycerolipid and Glycerophospholipid Metabolism in Bacteria
fig|1829.46.peg.1535	CDS	NODE_1_length_557887_cov_18.0702	229889	231370	2	+	1482	hypothetical protein	- none -
fig|1829.46.peg.1536	CDS	NODE_1_length_557887_cov_18.0702	232334	231441	-2	-	894	Universal stress protein family	- none -
fig|1829.46.peg.1537	CDS	NODE_1_length_557887_cov_18.0702	234015	232483	-3	-	1533	CHAD domain containing protein	- none -
fig|1829.46.peg.1538	CDS	NODE_1_length_557887_cov_18.0702	234180	234725	3	+	546	hypothetical protein	- none -
fig|1829.46.peg.1539	CDS	NODE_1_length_557887_cov_18.0702	235279	234782	-1	-	498	Ligand-binding SRPBCC domain protein family	- none -
fig|1829.46.peg.1540	CDS	NODE_1_length_557887_cov_18.0702	236228	235308	-2	-	921	Pseudouridine synthase (EC 4.2.1.70), PA2043 type	- none -
fig|1829.46.peg.1541	CDS	NODE_1_length_557887_cov_18.0702	236398	237393	1	+	996	Trehalose O-mycolyltransferase (EC 2.3.1.122)	- none -
fig|1829.46.peg.1542	CDS	NODE_1_length_557887_cov_18.0702	237428	238249	2	+	822	probable oxidoreductase/Short-chain dehydrogenase	- none -
fig|1829.46.peg.1543	CDS	NODE_1_length_557887_cov_18.0702	238735	238301	-1	-	435	N-acetyltransferase ElaA	- none -
fig|1829.46.peg.1544	CDS	NODE_1_length_557887_cov_18.0702	239549	238815	-2	-	735	Allantoin racemase (EC 5.1.99.3)	Purine Utilization
fig|1829.46.peg.1545	CDS	NODE_1_length_557887_cov_18.0702	241073	239556	-2	-	1518	Cytosine/purine/uracil/thiamine/allantoin permease family protein	Purine Utilization
fig|1829.46.peg.1546	CDS	NODE_1_length_557887_cov_18.0702	241932	241210	-3	-	723	Transcriptional regulator, GntR family	- none -
fig|1829.46.peg.1547	CDS	NODE_1_length_557887_cov_18.0702	243215	242034	-2	-	1182	hypothetical protein	- none -
fig|1829.46.peg.1548	CDS	NODE_1_length_557887_cov_18.0702	243381	244268	3	+	888	probable oxidoreductase/Short-chain dehydrogenase	- none -
fig|1829.46.peg.1549	CDS	NODE_1_length_557887_cov_18.0702	246598	244298	-1	-	2301	FIG005666: putative helicase	Cluster-based Subsystem Grouping Hypotheticals - perhaps Proteosome Related
fig|1829.46.peg.1550	CDS	NODE_1_length_557887_cov_18.0702	247099	246677	-1	-	423	Organic hydroperoxide resistance protein	CBSS-269482.1.peg.1294; <br>Oxidative stress
fig|1829.46.peg.1551	CDS	NODE_1_length_557887_cov_18.0702	247599	247096	-3	-	504	Organic hydroperoxide resistance transcriptional regulator	CBSS-269482.1.peg.1294; <br>Oxidative stress
fig|1829.46.peg.1552	CDS	NODE_1_length_557887_cov_18.0702	247711	250134	1	+	2424	ATP-dependent Clp protease ATP-binding subunit SCO6408, ClpC family	- none -
fig|1829.46.peg.1553	CDS	NODE_1_length_557887_cov_18.0702	251593	250199	-1	-	1395	Maltokinase (EC 2.7.1.175)	- none -
fig|1829.46.peg.1554	CDS	NODE_1_length_557887_cov_18.0702	253413	251590	-3	-	1824	Trehalose synthase (EC 5.4.99.16) @ Alpha-amylase (EC 3.2.1.1)	Maltose and Maltodextrin Utilization; <br>Trehalose Biosynthesis; <br>Trehalose Biosynthesis
fig|1829.46.peg.1555	CDS	NODE_1_length_557887_cov_18.0702	253515	254723	3	+	1209	Acyl-CoA dehydrogenase	- none -
fig|1829.46.peg.1556	CDS	NODE_1_length_557887_cov_18.0702	254901	255527	3	+	627	hypothetical protein	- none -
fig|1829.46.peg.1557	CDS	NODE_1_length_557887_cov_18.0702	255994	255533	-1	-	462	probable F420-dependent enzyme	- none -
fig|1829.46.peg.1558	CDS	NODE_1_length_557887_cov_18.0702	256422	256018	-3	-	405	hypothetical protein	- none -
fig|1829.46.peg.1559	CDS	NODE_1_length_557887_cov_18.0702	256585	257196	1	+	612	Gpr1/Fun34/YaaH family protein	- none -
fig|1829.46.peg.1560	CDS	NODE_1_length_557887_cov_18.0702	257431	258528	1	+	1098	2-keto-3-deoxy-D-arabino-heptulosonate-7-phosphate synthase I alpha (EC 2.5.1.54)	Common Pathway For Synthesis of Aromatic Compounds (DAHP synthase to chorismate)
fig|1829.46.peg.1561	CDS	NODE_1_length_557887_cov_18.0702	258610	259494	1	+	885	Glycosyl transferase, family 2	- none -
fig|1829.46.peg.1562	CDS	NODE_1_length_557887_cov_18.0702	260447	259557	-2	-	891	Ectoine hydroxylase	- none -
fig|1829.46.peg.1563	CDS	NODE_1_length_557887_cov_18.0702	261645	260641	-3	-	1005	Transcriptional regulator, AraC family	- none -
fig|1829.46.peg.1564	CDS	NODE_1_length_557887_cov_18.0702	262839	261646	-3	-	1194	Glutamine-dependent 2-keto-4-methylthiobutyrate transaminase	- none -
fig|1829.46.peg.1565	CDS	NODE_1_length_557887_cov_18.0702	262952	263536	2	+	585	hypothetical protein	- none -
fig|1829.46.peg.1566	CDS	NODE_1_length_557887_cov_18.0702	264466	263540	-1	-	927	RNA polymerase sigma-70 factor	CBSS-313593.3.peg.2729; <br>Transcription initiation, bacterial sigma factors
fig|1829.46.peg.1567	CDS	NODE_1_length_557887_cov_18.0702	264569	265210	2	+	642	hypothetical protein	- none -
fig|1829.46.peg.1568	CDS	NODE_1_length_557887_cov_18.0702	265210	265704	1	+	495	MutT-like protein	- none -
fig|1829.46.peg.1569	CDS	NODE_1_length_557887_cov_18.0702	266411	265686	-2	-	726	hypothetical protein	- none -
fig|1829.46.peg.1570	CDS	NODE_1_length_557887_cov_18.0702	266578	267804	1	+	1227	hypothetical protein	- none -
fig|1829.46.peg.1571	CDS	NODE_1_length_557887_cov_18.0702	268272	267859	-3	-	414	hypothetical protein	- none -
fig|1829.46.peg.1572	CDS	NODE_1_length_557887_cov_18.0702	268574	268305	-2	-	270	Metal-sensitive transcriptional repressor	- none -
fig|1829.46.peg.1573	CDS	NODE_1_length_557887_cov_18.0702	269010	268654	-3	-	357	possible sulfurtransferase, rhodanese related	- none -
fig|1829.46.peg.1574	CDS	NODE_1_length_557887_cov_18.0702	269904	269026	-3	-	879	hypothetical protein	- none -
fig|1829.46.peg.1575	CDS	NODE_1_length_557887_cov_18.0702	270503	269907	-2	-	597	hypothetical protein	- none -
fig|1829.46.peg.1576	CDS	NODE_1_length_557887_cov_18.0702	270889	270620	-1	-	270	hypothetical protein	- none -
fig|1829.46.peg.1577	CDS	NODE_1_length_557887_cov_18.0702	271029	272408	3	+	1380	MBL-fold metallo-hydrolase superfamily	- none -
fig|1829.46.peg.1578	CDS	NODE_1_length_557887_cov_18.0702	272440	272814	1	+	375	Thioredoxin	- none -
fig|1829.46.peg.1579	CDS	NODE_1_length_557887_cov_18.0702	272859	273032	3	+	174	hypothetical protein	- none -
fig|1829.46.peg.1580	CDS	NODE_1_length_557887_cov_18.0702	273109	274029	1	+	921	Uncharacterized MFS-type transporter	- none -
fig|1829.46.peg.1581	CDS	NODE_1_length_557887_cov_18.0702	273984	274388	3	+	405	Uncharacterized MFS-type transporter	- none -
fig|1829.46.peg.1582	CDS	NODE_1_length_557887_cov_18.0702	275468	274392	-2	-	1077	FIG00613342: Bacterial patatin-like phospholipase domain containing protein	- none -
fig|1829.46.peg.1583	CDS	NODE_1_length_557887_cov_18.0702	275607	276593	3	+	987	FIG00996106: hypothetical protein	- none -
fig|1829.46.peg.1584	CDS	NODE_1_length_557887_cov_18.0702	277176	276613	-3	-	564	hypothetical protein	- none -
fig|1829.46.peg.1585	CDS	NODE_1_length_557887_cov_18.0702	277862	277194	-2	-	669	hypothetical protein	- none -
fig|1829.46.peg.1586	CDS	NODE_1_length_557887_cov_18.0702	278135	279502	2	+	1368	Citrate/H+ symporter of CitMHS family	- none -
fig|1829.46.peg.1587	CDS	NODE_1_length_557887_cov_18.0702	279552	281252	3	+	1701	Tricarboxylate transport sensor protein TctE => Citrate response regulator CitA	- none -
fig|1829.46.peg.1588	CDS	NODE_1_length_557887_cov_18.0702	281234	281896	2	+	663	hypothetical protein	- none -
fig|1829.46.peg.1589	CDS	NODE_1_length_557887_cov_18.0702	283594	281936	-1	-	1659	DNA repair helicase	- none -
fig|1829.46.peg.1590	CDS	NODE_1_length_557887_cov_18.0702	283885	283727	-1	-	159	hypothetical protein	- none -
fig|1829.46.peg.1591	CDS	NODE_1_length_557887_cov_18.0702	284074	283907	-1	-	168	hypothetical protein	- none -
fig|1829.46.peg.1592	CDS	NODE_1_length_557887_cov_18.0702	284209	284090	-1	-	120	hypothetical protein	- none -
fig|1829.46.peg.1593	CDS	NODE_1_length_557887_cov_18.0702	284701	285765	1	+	1065	ABC transporter, substrate-binding protein (cluster 10, nitrate/sulfonate/bicarbonate)	- none -
fig|1829.46.peg.1594	CDS	NODE_1_length_557887_cov_18.0702	285762	286625	3	+	864	ABC transporter, permease protein (cluster 10, nitrate/sulfonate/bicarbonate)	- none -
fig|1829.46.peg.1595	CDS	NODE_1_length_557887_cov_18.0702	286622	287326	2	+	705	ABC transporter, ATP-binding protein (cluster 10, nitrate/sulfonate/bicarbonate)	- none -
fig|1829.46.peg.1596	CDS	NODE_1_length_557887_cov_18.0702	287355	288710	3	+	1356	Nitrilotriacetate monooxygenase component A (EC 1.14.13.-)	- none -
fig|1829.46.peg.1597	CDS	NODE_1_length_557887_cov_18.0702	291060	288781	-3	-	2280	Putative DNA-binding protein	- none -
fig|1829.46.peg.1598	CDS	NODE_1_length_557887_cov_18.0702	291120	291308	3	+	189	hypothetical protein	- none -
fig|1829.46.peg.1599	CDS	NODE_1_length_557887_cov_18.0702	292054	291464	-1	-	591	Resuscitation-promoting factor RpfA	- none -
fig|1829.46.peg.1600	CDS	NODE_1_length_557887_cov_18.0702	292919	292527	-2	-	393	Integral membrane protein	- none -
fig|1829.46.peg.1601	CDS	NODE_1_length_557887_cov_18.0702	293245	292916	-1	-	330	hypothetical protein	- none -
fig|1829.46.peg.1602	CDS	NODE_1_length_557887_cov_18.0702	293343	293759	3	+	417	Cold shock protein of CSP family => SCO4325	- none -
fig|1829.46.peg.1603	CDS	NODE_1_length_557887_cov_18.0702	294348	293827	-3	-	522	hypothetical protein	- none -
fig|1829.46.peg.1604	CDS	NODE_1_length_557887_cov_18.0702	295993	294317	-1	-	1677	Uncharacterized MFS-type transporter	- none -
fig|1829.46.peg.1605	CDS	NODE_1_length_557887_cov_18.0702	296900	296085	-2	-	816	Glutamine cyclotransferase	- none -
fig|1829.46.peg.1606	CDS	NODE_1_length_557887_cov_18.0702	297036	297863	3	+	828	hypothetical protein	- none -
fig|1829.46.peg.1607	CDS	NODE_1_length_557887_cov_18.0702	297865	300675	1	+	2811	hypothetical protein	- none -
fig|1829.46.peg.1608	CDS	NODE_1_length_557887_cov_18.0702	300672	301211	3	+	540	putative membrane-associated phospholipid phosphatase, PAP2 superfamily	- none -
fig|1829.46.peg.1609	CDS	NODE_1_length_557887_cov_18.0702	301502	301251	-2	-	252	hypothetical protein	- none -
fig|1829.46.peg.1610	CDS	NODE_1_length_557887_cov_18.0702	301583	303052	2	+	1470	Xanthine/uracil/thiamine/ascorbate permease family protein	Purine Utilization
fig|1829.46.peg.1611	CDS	NODE_1_length_557887_cov_18.0702	303241	303528	1	+	288	Transcriptional regulator, MarR family	- none -
fig|1829.46.peg.1612	CDS	NODE_1_length_557887_cov_18.0702	303676	303500	-1	-	177	hypothetical protein	- none -
fig|1829.46.peg.1613	CDS	NODE_1_length_557887_cov_18.0702	303668	304474	2	+	807	tRNA/rRNA methyltransferase	- none -
fig|1829.46.peg.1614	CDS	NODE_1_length_557887_cov_18.0702	304471	304743	1	+	273	hypothetical protein	- none -
fig|1829.46.peg.1615	CDS	NODE_1_length_557887_cov_18.0702	304838	305263	2	+	426	hypothetical protein	- none -
fig|1829.46.peg.1616	CDS	NODE_1_length_557887_cov_18.0702	305572	305988	1	+	417	hypothetical protein	- none -
fig|1829.46.peg.1617	CDS	NODE_1_length_557887_cov_18.0702	306197	306622	2	+	426	hypothetical protein	- none -
fig|1829.46.peg.1618	CDS	NODE_1_length_557887_cov_18.0702	306630	308333	3	+	1704	Predicted membrane protein (DUF2319)	- none -
fig|1829.46.peg.1619	CDS	NODE_1_length_557887_cov_18.0702	309068	308367	-2	-	702	hypothetical protein	- none -
fig|1829.46.peg.1620	CDS	NODE_1_length_557887_cov_18.0702	309952	309083	-1	-	870	hypothetical protein	- none -
fig|1829.46.peg.1621	CDS	NODE_1_length_557887_cov_18.0702	311294	310173	-2	-	1122	Phosphoserine aminotransferase (EC 2.6.1.52)	Glycine and Serine Utilization; <br>Pyridoxin (Vitamin B6) Biosynthesis; <br>Serine Biosynthesis
fig|1829.46.peg.1622	CDS	NODE_1_length_557887_cov_18.0702	312526	311399	-1	-	1128	Citrate synthase (si) (EC 2.3.3.1)	Glyoxylate bypass
fig|1829.46.peg.1623	CDS	NODE_1_length_557887_cov_18.0702	312669	313397	3	+	729	Pyridoxamine 5&#39;-phosphate oxidase (EC 1.4.3.5)	Pyridoxin (Vitamin B6) Biosynthesis
fig|1829.46.peg.1624	CDS	NODE_1_length_557887_cov_18.0702	313394	314662	2	+	1269	Multidrug-efflux transporter, major facilitator superfamily (MFS)	- none -
fig|1829.46.peg.1625	CDS	NODE_1_length_557887_cov_18.0702	315592	314645	-1	-	948	Beta-lactamase class A-like and penicillin binding proteins (PBPs) superfamily	- none -
fig|1829.46.peg.1626	CDS	NODE_1_length_557887_cov_18.0702	316464	315589	-3	-	876	transcriptional regulator, LysR family	- none -
fig|1829.46.peg.1627	CDS	NODE_1_length_557887_cov_18.0702	316632	317609	3	+	978	Class A beta-lactamase (EC 3.5.2.6)	- none -
fig|1829.46.peg.1628	CDS	NODE_1_length_557887_cov_18.0702	317881	319179	1	+	1299	Citrate synthase (si) (EC 2.3.3.1)	Glyoxylate bypass
fig|1829.46.peg.1629	CDS	NODE_1_length_557887_cov_18.0702	319229	319951	2	+	723	Peptidylprolyl isomerase, FKBP-type (EC 5.2.1.8)	- none -
fig|1829.46.peg.1630	CDS	NODE_1_length_557887_cov_18.0702	320670	320038	-3	-	633	Transcriptional regulator, AcrR family	- none -
fig|1829.46.peg.1631	CDS	NODE_1_length_557887_cov_18.0702	320810	322609	2	+	1800	3-methylmercaptopropionyl-CoA dehydrogenase (DmdC)	- none -
fig|1829.46.peg.1632	CDS	NODE_1_length_557887_cov_18.0702	323104	322592	-1	-	513	hypothetical protein	- none -
fig|1829.46.peg.1633	CDS	NODE_1_length_557887_cov_18.0702	323640	323149	-3	-	492	C-terminal domain of CinA type S	NAD and NADP cofactor biosynthesis global; <br>NAD and NADP cofactor biosynthesis global; <br>Riboflavin synthesis cluster
fig|1829.46.peg.1634	CDS	NODE_1_length_557887_cov_18.0702	324442	323630	-1	-	813	2,5-diamino-6-ribosylamino-pyrimidinone 5-phosphate reductase (EC 1.1.1.302) homolog	- none -
fig|1829.46.peg.1635	CDS	NODE_1_length_557887_cov_18.0702	324953	324444	-2	-	510	POSSIBLE OXIDOREDUCTASE	- none -
fig|1829.46.peg.1636	CDS	NODE_1_length_557887_cov_18.0702	325052	326182	2	+	1131	Ribonuclease BN	- none -
fig|1829.46.peg.1637	CDS	NODE_1_length_557887_cov_18.0702	326179	326604	1	+	426	hypothetical protein	- none -
fig|1829.46.peg.1638	CDS	NODE_1_length_557887_cov_18.0702	326601	326843	3	+	243	hypothetical protein	- none -
fig|1829.46.peg.1639	CDS	NODE_1_length_557887_cov_18.0702	328805	326913	-2	-	1893	Acetyl-CoA synthetase (EC 6.2.1.1)	- none -
fig|1829.46.peg.1640	CDS	NODE_1_length_557887_cov_18.0702	328936	329610	1	+	675	hypothetical protein	- none -
fig|1829.46.peg.1641	CDS	NODE_1_length_557887_cov_18.0702	331137	329632	-3	-	1506	Acetyl-coenzyme A carboxyl transferase alpha chain (EC 6.4.1.2) / Acetyl-coenzyme A carboxyl transferase beta chain (EC 6.4.1.2)	Fatty Acid Biosynthesis FASII; <br>Fatty Acid Biosynthesis FASII
fig|1829.46.peg.1642	CDS	NODE_1_length_557887_cov_18.0702	332449	331256	-1	-	1194	Efflux ABC transporter, permease protein	- none -
fig|1829.46.peg.1643	CDS	NODE_1_length_557887_cov_18.0702	333336	332446	-3	-	891	Efflux ABC transporter, ATP-binding protein	- none -
fig|1829.46.peg.1644	CDS	NODE_1_length_557887_cov_18.0702	333869	333333	-2	-	537	hypothetical protein	- none -
fig|1829.46.peg.1645	CDS	NODE_1_length_557887_cov_18.0702	334143	333871	-3	-	273	Transcriptional regulator, Xre family	- none -
fig|1829.46.peg.1646	CDS	NODE_1_length_557887_cov_18.0702	334587	334213	-3	-	375	Ribosome-associated heat shock protein implicated in the recycling of the 50S subunit (S4 paralog)	DNA replication cluster 1
fig|1829.46.peg.1647	CDS	NODE_1_length_557887_cov_18.0702	336225	334588	-3	-	1638	Bis-ABC ATPase SCO6742	- none -
fig|1829.46.peg.1648	CDS	NODE_1_length_557887_cov_18.0702	337643	336294	-2	-	1350	hypothetical protein	- none -
fig|1829.46.peg.1649	CDS	NODE_1_length_557887_cov_18.0702	338834	337761	-2	-	1074	hypothetical protein	- none -
fig|1829.46.peg.1650	CDS	NODE_1_length_557887_cov_18.0702	339961	338831	-1	-	1131	Putative oxidoreductase	- none -
fig|1829.46.peg.1651	CDS	NODE_1_length_557887_cov_18.0702	340093	340983	1	+	891	Membrane protease family protein BA0301	- none -
fig|1829.46.peg.1652	CDS	NODE_1_length_557887_cov_18.0702	340996	341205	1	+	210	Uncharacterized protein BT_4195	- none -
fig|1829.46.peg.1653	CDS	NODE_1_length_557887_cov_18.0702	341212	341895	1	+	684	hypothetical protein	- none -
fig|1829.46.peg.1654	CDS	NODE_1_length_557887_cov_18.0702	342511	341960	-1	-	552	hypothetical protein	- none -
fig|1829.46.peg.1655	CDS	NODE_1_length_557887_cov_18.0702	342639	343028	3	+	390	FIG00994767: hypothetical protein	- none -
fig|1829.46.peg.1656	CDS	NODE_1_length_557887_cov_18.0702	343107	343838	3	+	732	Enoyl-CoA hydratase (EC 4.2.1.17)	Acetyl-CoA fermentation to Butyrate; <br>Butanol Biosynthesis; <br>Butyrate metabolism cluster; <br>Fatty acid metabolism cluster; <br>Isoleucine degradation; <br>Polyhydroxybutyrate metabolism; <br>Valine degradation
fig|1829.46.peg.1657	CDS	NODE_1_length_557887_cov_18.0702	343835	344968	2	+	1134	Outer membrane protein romA	- none -
fig|1829.46.peg.1658	CDS	NODE_1_length_557887_cov_18.0702	345021	347498	3	+	2478	Cation-transporting ATPase, E1-E2 family	- none -
fig|1829.46.peg.1659	CDS	NODE_1_length_557887_cov_18.0702	347562	347846	3	+	285	Uncharacterized protein MSMEG_5635	- none -
fig|1829.46.peg.1660	CDS	NODE_1_length_557887_cov_18.0702	348851	347895	-2	-	957	hypothetical protein	- none -
fig|1829.46.peg.1661	CDS	NODE_1_length_557887_cov_18.0702	350650	348881	-1	-	1770	Glucoamylase (EC 3.2.1.3)	Maltose and Maltodextrin Utilization; <br>Trehalose Biosynthesis
fig|1829.46.peg.1662	CDS	NODE_1_length_557887_cov_18.0702	350801	352444	2	+	1644	Na+/H+ antiporter	- none -
fig|1829.46.peg.1663	CDS	NODE_1_length_557887_cov_18.0702	352561	354075	1	+	1515	Sulfate permease	Cysteine Biosynthesis
fig|1829.46.peg.1664	CDS	NODE_1_length_557887_cov_18.0702	354151	355365	1	+	1215	Two-component system sensor histidine kinase	- none -
fig|1829.46.peg.1665	CDS	NODE_1_length_557887_cov_18.0702	355397	356179	2	+	783	Two-component transcriptional response regulator, LuxR family	- none -
fig|1829.46.peg.1666	CDS	NODE_1_length_557887_cov_18.0702	356176	356550	1	+	375	Integral membrane protein	- none -
fig|1829.46.peg.1667	CDS	NODE_1_length_557887_cov_18.0702	356557	358353	1	+	1797	Putative transport protein	- none -
fig|1829.46.peg.1668	CDS	NODE_1_length_557887_cov_18.0702	358553	358843	2	+	291	Putative membrane protein (Fragment)	- none -
fig|1829.46.peg.1669	CDS	NODE_1_length_557887_cov_18.0702	358840	360474	1	+	1635	Putative transport protein	- none -
fig|1829.46.peg.1670	CDS	NODE_1_length_557887_cov_18.0702	360574	361011	1	+	438	hypothetical protein	- none -
fig|1829.46.peg.1671	CDS	NODE_1_length_557887_cov_18.0702	362440	361043	-1	-	1398	Uncharacterized MFS-type transporter	- none -
fig|1829.46.peg.1672	CDS	NODE_1_length_557887_cov_18.0702	363635	362625	-2	-	1011	Transcriptional regulator, AraC family	- none -
fig|1829.46.peg.1673	CDS	NODE_1_length_557887_cov_18.0702	363803	364777	2	+	975	Quinone oxidoreductase (EC 1.6.5.5)	Quinone oxidoreductase family
fig|1829.46.peg.1674	CDS	NODE_1_length_557887_cov_18.0702	364818	365720	3	+	903	dioxygenase, TauD/TfdA family	- none -
fig|1829.46.peg.1675	CDS	NODE_1_length_557887_cov_18.0702	365775	366827	3	+	1053	beta-keto acid cleavage protein	- none -
fig|1829.46.peg.1676	CDS	NODE_1_length_557887_cov_18.0702	366886	367494	1	+	609	hypothetical protein	- none -
fig|1829.46.peg.1677	CDS	NODE_1_length_557887_cov_18.0702	367508	369106	2	+	1599	Long-chain-fatty-acid--CoA ligase (EC 6.2.1.3)	Biotin biosynthesis; <br>Fatty acid metabolism cluster
fig|1829.46.peg.1678	CDS	NODE_1_length_557887_cov_18.0702	369096	370160	3	+	1065	Putative membrane protein YeiH	- none -
fig|1829.46.peg.1679	CDS	NODE_1_length_557887_cov_18.0702	370355	371677	2	+	1323	possible diacylglycerol kinase, catalytic region	- none -
fig|1829.46.peg.1680	CDS	NODE_1_length_557887_cov_18.0702	371738	372568	2	+	831	Glutamine amidotransferases class-II	- none -
fig|1829.46.peg.1681	CDS	NODE_1_length_557887_cov_18.0702	373407	372601	-3	-	807	hypothetical protein	- none -
fig|1829.46.peg.1682	CDS	NODE_1_length_557887_cov_18.0702	373443	375500	3	+	2058	putative membrane protein	- none -
fig|1829.46.peg.1683	CDS	NODE_1_length_557887_cov_18.0702	376060	375536	-1	-	525	hypothetical protein	- none -
fig|1829.46.peg.1684	CDS	NODE_1_length_557887_cov_18.0702	376306	376064	-1	-	243	hypothetical protein	- none -
fig|1829.46.peg.1685	CDS	NODE_1_length_557887_cov_18.0702	376496	377395	2	+	900	hypothetical protein	- none -
fig|1829.46.peg.1686	CDS	NODE_1_length_557887_cov_18.0702	377426	380206	2	+	2781	Cation-transporting ATPase	- none -
fig|1829.46.peg.1687	CDS	NODE_1_length_557887_cov_18.0702	380216	381481	2	+	1266	Sulfate permease	Cysteine Biosynthesis
fig|1829.46.peg.1688	CDS	NODE_1_length_557887_cov_18.0702	381503	381931	2	+	429	Sulfate permease	Cysteine Biosynthesis
fig|1829.46.peg.1689	CDS	NODE_1_length_557887_cov_18.0702	383307	381916	-3	-	1392	Integral membrane protein	- none -
fig|1829.46.peg.1690	CDS	NODE_1_length_557887_cov_18.0702	383342	383476	2	+	135	hypothetical protein	- none -
fig|1829.46.peg.1691	CDS	NODE_1_length_557887_cov_18.0702	383505	383954	3	+	450	hypothetical protein	- none -
fig|1829.46.peg.1692	CDS	NODE_1_length_557887_cov_18.0702	383987	384289	2	+	303	hypothetical protein	- none -
fig|1829.46.peg.1693	CDS	NODE_1_length_557887_cov_18.0702	384364	384600	1	+	237	hypothetical protein	- none -
fig|1829.46.peg.1694	CDS	NODE_1_length_557887_cov_18.0702	386136	384685	-3	-	1452	Uncharacterized MFS-type transporter	- none -
fig|1829.46.peg.1695	CDS	NODE_1_length_557887_cov_18.0702	386258	388060	2	+	1803	Glucoamylase (EC 3.2.1.3)	Maltose and Maltodextrin Utilization; <br>Trehalose Biosynthesis
fig|1829.46.peg.1696	CDS	NODE_1_length_557887_cov_18.0702	388374	388574	3	+	201	cold-shock protein	- none -
fig|1829.46.peg.1697	CDS	NODE_1_length_557887_cov_18.0702	388607	389248	2	+	642	possible transcriptional regulator, AraC family	- none -
fig|1829.46.peg.1698	CDS	NODE_1_length_557887_cov_18.0702	389896	389567	-1	-	330	hypothetical protein	- none -
fig|1829.46.peg.1699	CDS	NODE_1_length_557887_cov_18.0702	390275	389904	-2	-	372	hypothetical protein	- none -
fig|1829.46.peg.1700	CDS	NODE_1_length_557887_cov_18.0702	390477	392867	3	+	2391	ATP-dependent DNA ligase (EC 6.5.1.1) clustered with Ku protein, LigD	Bacillus subtilis scratch - gjo; <br>DNA Repair Base Excision; <br>DNA ligases; <br>Nonhomologous End-Joining in Bacteria
fig|1829.46.peg.1701	CDS	NODE_1_length_557887_cov_18.0702	392911	393588	1	+	678	Two-component transcriptional response regulator, LuxR family	- none -
fig|1829.46.peg.1702	CDS	NODE_1_length_557887_cov_18.0702	393572	394795	2	+	1224	hypothetical protein	- none -
fig|1829.46.peg.1703	CDS	NODE_1_length_557887_cov_18.0702	394792	395814	1	+	1023	hypothetical protein	- none -
fig|1829.46.peg.1704	CDS	NODE_1_length_557887_cov_18.0702	395963	396235	2	+	273	putative two-component system response regulator	- none -
fig|1829.46.peg.1705	CDS	NODE_1_length_557887_cov_18.0702	396232	397446	1	+	1215	hypothetical protein	- none -
fig|1829.46.peg.1706	CDS	NODE_1_length_557887_cov_18.0702	397443	398456	3	+	1014	hypothetical protein	- none -
fig|1829.46.peg.1707	CDS	NODE_1_length_557887_cov_18.0702	398468	398797	2	+	330	Protein of unknown function UPF0060	- none -
fig|1829.46.peg.1708	CDS	NODE_1_length_557887_cov_18.0702	399292	398840	-1	-	453	hypothetical protein	- none -
fig|1829.46.peg.1709	CDS	NODE_1_length_557887_cov_18.0702	400160	399387	-2	-	774	Putative hydrolase	- none -
fig|1829.46.peg.1710	CDS	NODE_1_length_557887_cov_18.0702	401199	400216	-3	-	984	hypothetical protein	- none -
fig|1829.46.peg.1711	CDS	NODE_1_length_557887_cov_18.0702	401299	401670	1	+	372	hypothetical protein	- none -
fig|1829.46.peg.1712	CDS	NODE_1_length_557887_cov_18.0702	402507	401692	-3	-	816	hypothetical protein	- none -
fig|1829.46.peg.1713	CDS	NODE_1_length_557887_cov_18.0702	402985	403806	1	+	822	Putative peptidase	- none -
fig|1829.46.peg.1714	CDS	NODE_1_length_557887_cov_18.0702	403965	405425	3	+	1461	hypothetical protein	- none -
fig|1829.46.peg.1715	CDS	NODE_1_length_557887_cov_18.0702	407722	405431	-1	-	2292	hypothetical protein	- none -
fig|1829.46.peg.1716	CDS	NODE_1_length_557887_cov_18.0702	409020	407797	-3	-	1224	Flavohemoglobin / Nitric oxide dioxygenase (EC 1.14.12.17)	- none -
fig|1829.46.peg.1717	CDS	NODE_1_length_557887_cov_18.0702	409590	409075	-3	-	516	Nitrite-sensitive transcriptional repressor NsrR	Nitrosative stress; <br>Oxidative stress; <br>Rrf2 family transcriptional regulators
fig|1829.46.peg.1718	CDS	NODE_1_length_557887_cov_18.0702	409665	410573	3	+	909	Universal stress protein family	- none -
fig|1829.46.peg.1719	CDS	NODE_1_length_557887_cov_18.0702	410646	411686	3	+	1041	N5,N10-methylenetetrahydromethanopterin reductase-related protein	- none -
fig|1829.46.peg.1720	CDS	NODE_1_length_557887_cov_18.0702	411712	412623	1	+	912	Universal stress protein family	- none -
fig|1829.46.peg.1721	CDS	NODE_1_length_557887_cov_18.0702	412929	412666	-3	-	264	hypothetical protein	- none -
fig|1829.46.peg.1722	CDS	NODE_1_length_557887_cov_18.0702	413909	412953	-2	-	957	hypothetical protein	- none -
fig|1829.46.peg.1723	CDS	NODE_1_length_557887_cov_18.0702	414061	414708	1	+	648	Two-component transcriptional response regulator, LuxR family	- none -
fig|1829.46.peg.1724	CDS	NODE_1_length_557887_cov_18.0702	416392	414734	-1	-	1659	Two-component system sensor histidine kinase	- none -
fig|1829.46.peg.1725	CDS	NODE_1_length_557887_cov_18.0702	417036	416389	-3	-	648	FIG022825: hypothetical protein	- none -
fig|1829.46.peg.1726	CDS	NODE_1_length_557887_cov_18.0702	417675	417142	-3	-	534	hypothetical protein	- none -
fig|1829.46.peg.1727	CDS	NODE_1_length_557887_cov_18.0702	417757	418251	1	+	495	similar to membrane protein	- none -
fig|1829.46.peg.1728	CDS	NODE_1_length_557887_cov_18.0702	418261	419091	1	+	831	Cytochrome c oxidase caa3-type assembly factor CtaG_BS (unrelated to Cox11-CtaG family)	- none -
fig|1829.46.peg.1729	CDS	NODE_1_length_557887_cov_18.0702	420112	419060	-1	-	1053	C4-dicarboxylate transporter/malic acid transport protein	- none -
fig|1829.46.peg.1730	CDS	NODE_1_length_557887_cov_18.0702	420989	420123	-2	-	867	Formamidopyrimidine-DNA glycosylase (EC 3.2.2.23)	DNA Repair Base Excision
fig|1829.46.peg.1731	CDS	NODE_1_length_557887_cov_18.0702	421069	421863	1	+	795	Thymidylate synthase (EC 2.1.1.45)	Folate Biosynthesis; <br>pyrimidine conversions
fig|1829.46.peg.1732	CDS	NODE_1_length_557887_cov_18.0702	421863	422348	3	+	486	Dihydrofolate reductase (EC 1.5.1.3)	5-FCL-like protein; <br>Folate Biosynthesis
fig|1829.46.peg.1733	CDS	NODE_1_length_557887_cov_18.0702	422384	422710	2	+	327	hypothetical protein	- none -
fig|1829.46.peg.1734	CDS	NODE_1_length_557887_cov_18.0702	424269	422743	-3	-	1527	Carboxylesterase (EC 3.1.1.1)	- none -
fig|1829.46.peg.1735	CDS	NODE_1_length_557887_cov_18.0702	425548	424325	-1	-	1224	hypothetical protein	- none -
fig|1829.46.peg.1736	CDS	NODE_1_length_557887_cov_18.0702	425608	426243	1	+	636	Transcriptional regulator, AcrR family	- none -
fig|1829.46.peg.1737	CDS	NODE_1_length_557887_cov_18.0702	426248	427870	2	+	1623	Acyl-CoA dehydrogenase	- none -
fig|1829.46.peg.1738	CDS	NODE_1_length_557887_cov_18.0702	427967	428758	2	+	792	Thiamin biosynthesis lipoprotein ApbE	Iron-sulfur cluster assembly
fig|1829.46.peg.1739	CDS	NODE_1_length_557887_cov_18.0702	430415	428778	-2	-	1638	Glucose-6-phosphate isomerase (EC 5.3.1.9)	Glycolysis and Gluconeogenesis
fig|1829.46.peg.1740	CDS	NODE_1_length_557887_cov_18.0702	430455	432017	3	+	1563	Succinate-semialdehyde dehydrogenase [NAD(P)+] (EC 1.2.1.16)	- none -
fig|1829.46.peg.1741	CDS	NODE_1_length_557887_cov_18.0702	432433	432098	-1	-	336	Chorismate mutase I (EC 5.4.99.5)	Phenylalanine and Tyrosine Branches from Chorismate
fig|1829.46.peg.1742	CDS	NODE_1_length_557887_cov_18.0702	432668	435046	2	+	2379	ATP-dependent DNA helicase UvrD/PcrA (EC 3.6.4.12)	- none -
fig|1829.46.peg.1743	CDS	NODE_1_length_557887_cov_18.0702	436141	435158	-1	-	984	Putative peptidase	- none -
fig|1829.46.peg.1744	CDS	NODE_1_length_557887_cov_18.0702	436590	437759	3	+	1170	Succinyl-CoA ligase [ADP-forming] beta chain (EC 6.2.1.5)	- none -
fig|1829.46.peg.1745	CDS	NODE_1_length_557887_cov_18.0702	437776	438678	1	+	903	Succinyl-CoA ligase [ADP-forming] alpha chain (EC 6.2.1.5)	- none -
fig|1829.46.peg.1746	CDS	NODE_1_length_557887_cov_18.0702	439385	438762	-2	-	624	FIG000605: protein co-occurring with transport systems (COG1739)	- none -
fig|1829.46.peg.1747	CDS	NODE_1_length_557887_cov_18.0702	439469	440560	2	+	1092	hypothetical protein	- none -
fig|1829.46.peg.1748	CDS	NODE_1_length_557887_cov_18.0702	440610	442268	3	+	1659	hypothetical protein	- none -
fig|1829.46.peg.1749	CDS	NODE_1_length_557887_cov_18.0702	442402	442971	1	+	570	Phosphoribosylglycinamide formyltransferase (EC 2.1.2.2)	5-FCL-like protein; <br>De Novo Purine Biosynthesis
fig|1829.46.peg.1750	CDS	NODE_1_length_557887_cov_18.0702	442958	444520	2	+	1563	IMP cyclohydrolase (EC 3.5.4.10) / Phosphoribosylaminoimidazolecarboxamide formyltransferase (EC 2.1.2.3)	5-FCL-like protein; <br>De Novo Purine Biosynthesis; <br>De Novo Purine Biosynthesis
fig|1829.46.peg.1751	CDS	NODE_1_length_557887_cov_18.0702	444798	444556	-3	-	243	hypothetical protein	- none -
fig|1829.46.peg.1752	CDS	NODE_1_length_557887_cov_18.0702	446072	445107	-2	-	966	putative secreted protein	- none -
fig|1829.46.peg.1753	CDS	NODE_1_length_557887_cov_18.0702	446714	446085	-2	-	630	hypothetical protein	- none -
fig|1829.46.peg.1754	CDS	NODE_1_length_557887_cov_18.0702	446751	448175	3	+	1425	Magnesium chelatase, subunit ChlI (EC 6.6.1.1)	CBSS-336982.3.peg.1011
fig|1829.46.peg.1755	CDS	NODE_1_length_557887_cov_18.0702	448172	450109	2	+	1938	FIG019045: long form Mg-chelase associated protein with vWA domain	CBSS-336982.3.peg.1011
fig|1829.46.peg.1756	CDS	NODE_1_length_557887_cov_18.0702	451288	450116	-1	-	1173	Uncharacterized MFS-type transporter	- none -
fig|1829.46.peg.1757	CDS	NODE_1_length_557887_cov_18.0702	451714	451292	-1	-	423	putative large secreted protein	- none -
fig|1829.46.peg.1758	CDS	NODE_1_length_557887_cov_18.0702	452673	451747	-3	-	927	Auxin efflux carrier family protein	- none -
fig|1829.46.peg.1759	CDS	NODE_1_length_557887_cov_18.0702	452845	453708	1	+	864	hypothetical protein	- none -
fig|1829.46.peg.1760	CDS	NODE_1_length_557887_cov_18.0702	454067	453810	-2	-	258	SSU ribosomal protein S18p @ SSU ribosomal protein S18p, zinc-independent	Ribosome SSU bacterial; <br>Ribosome SSU bacterial
fig|1829.46.peg.1761	CDS	NODE_1_length_557887_cov_18.0702	454383	454078	-3	-	306	SSU ribosomal protein S14p (S29e) @ SSU ribosomal protein S14p (S29e), zinc-independent	Ribosome SSU bacterial; <br>Ribosome SSU bacterial
fig|1829.46.peg.1762	CDS	NODE_1_length_557887_cov_18.0702	454553	454386	-2	-	168	LSU ribosomal protein L33p @ LSU ribosomal protein L33p, zinc-independent	Ribosome LSU bacterial; <br>Ribosome LSU bacterial
fig|1829.46.peg.1763	CDS	NODE_1_length_557887_cov_18.0702	454789	454553	-1	-	237	LSU ribosomal protein L28p @ LSU ribosomal protein L28p, zinc-independent	Ribosome LSU bacterial
fig|1829.46.peg.1764	CDS	NODE_1_length_557887_cov_18.0702	454891	456108	1	+	1218	hypothetical protein	- none -
fig|1829.46.peg.1765	CDS	NODE_1_length_557887_cov_18.0702	456105	456356	3	+	252	LSU ribosomal protein L31p @ LSU ribosomal protein L31p, zinc-independent	Ribosome LSU bacterial; <br>Ribosome LSU bacterial
fig|1829.46.peg.1766	CDS	NODE_1_length_557887_cov_18.0702	456390	456563	3	+	174	LSU ribosomal protein L32p @ LSU ribosomal protein L32p, zinc-independent	Ribosome LSU bacterial
fig|1829.46.peg.1767	CDS	NODE_1_length_557887_cov_18.0702	456624	457322	3	+	699	Mycobacterial persistence response regulator MprA	- none -
fig|1829.46.peg.1768	CDS	NODE_1_length_557887_cov_18.0702	457331	458734	2	+	1404	Two component system sensor histidine kinase MprB	- none -
fig|1829.46.peg.1769	CDS	NODE_1_length_557887_cov_18.0702	459070	460146	1	+	1077	Probable secreted or membrane serine protease Rv0983	- none -
fig|1829.46.peg.1770	CDS	NODE_1_length_557887_cov_18.0702	460155	460718	3	+	564	Molybdopterin adenylyltransferase (EC 2.7.7.75)	- none -
fig|1829.46.peg.1771	CDS	NODE_1_length_557887_cov_18.0702	460723	460935	1	+	213	hypothetical protein	- none -
fig|1829.46.peg.1772	CDS	NODE_1_length_557887_cov_18.0702	461512	462258	1	+	747	Porin	- none -
fig|1829.46.peg.1773	CDS	NODE_1_length_557887_cov_18.0702	462312	462959	3	+	648	hypothetical protein	- none -
fig|1829.46.peg.1774	CDS	NODE_1_length_557887_cov_18.0702	463482	463048	-3	-	435	Large-conductance mechanosensitive channel	Potassium homeostasis
fig|1829.46.peg.1775	CDS	NODE_1_length_557887_cov_18.0702	464353	463628	-1	-	726	hypothetical protein	- none -
fig|1829.46.peg.1776	CDS	NODE_1_length_557887_cov_18.0702	464748	464458	-3	-	291	Type I antifreeze protein	- none -
fig|1829.46.peg.1777	CDS	NODE_1_length_557887_cov_18.0702	465435	464833	-3	-	603	5-formyltetrahydrofolate cyclo-ligase (EC 6.3.3.2)	5-FCL-like protein; <br>Folate Biosynthesis; <br>One-carbon metabolism by tetrahydropterines
fig|1829.46.peg.1778	CDS	NODE_1_length_557887_cov_18.0702	465497	466408	2	+	912	UTP--glucose-1-phosphate uridylyltransferase (EC 2.7.7.9)	- none -
fig|1829.46.peg.1779	CDS	NODE_1_length_557887_cov_18.0702	466440	467693	3	+	1254	Molybdopterin molybdenumtransferase (EC 2.10.1.1)	- none -
fig|1829.46.peg.1780	CDS	NODE_1_length_557887_cov_18.0702	467693	468328	2	+	636	Ribosomal-protein-S5p-alanine acetyltransferase (EC 2.3.1.128)	- none -
fig|1829.46.peg.1781	CDS	NODE_1_length_557887_cov_18.0702	468585	469403	3	+	819	hypothetical protein	- none -
fig|1829.46.peg.1782	CDS	NODE_1_length_557887_cov_18.0702	470083	470931	1	+	849	Short-chain dehydrogenase	- none -
fig|1829.46.peg.1783	CDS	NODE_1_length_557887_cov_18.0702	471445	470978	-1	-	468	DUF1794	Iron-sulfur cluster assembly
fig|1829.46.peg.1784	CDS	NODE_1_length_557887_cov_18.0702	471546	472757	3	+	1212	Arginine deiminase (EC 3.5.3.6)	Arginine Deiminase Pathway; <br>Arginine and Ornithine Degradation
fig|1829.46.peg.1785	CDS	NODE_1_length_557887_cov_18.0702	473201	472764	-2	-	438	Uncharacterized protein YfgD, not an arsenate reductase	- none -
fig|1829.46.peg.1786	CDS	NODE_1_length_557887_cov_18.0702	473262	473711	3	+	450	Large-conductance mechanosensitive channel	Potassium homeostasis
fig|1829.46.peg.1787	CDS	NODE_1_length_557887_cov_18.0702	473724	474086	3	+	363	Transcriptional regulator, GntR family	- none -
fig|1829.46.peg.1788	CDS	NODE_1_length_557887_cov_18.0702	474201	475811	3	+	1611	Glycine betaine transporter OpuD	Choline and Betaine Uptake and Betaine Biosynthesis; <br>Niacin-Choline transport and metabolism
fig|1829.46.peg.1789	CDS	NODE_1_length_557887_cov_18.0702	475808	476254	2	+	447	hypothetical protein	- none -
fig|1829.46.peg.1790	CDS	NODE_1_length_557887_cov_18.0702	476343	477143	3	+	801	hypothetical protein	- none -
fig|1829.46.peg.1791	CDS	NODE_1_length_557887_cov_18.0702	478644	477157	-3	-	1488	Protein-O-mannosyltransferase	- none -
fig|1829.46.peg.1792	CDS	NODE_1_length_557887_cov_18.0702	478758	479645	3	+	888	16S rRNA (cytidine(1402)-2&#39;-O)-methyltransferase (EC 2.1.1.198)	- none -
fig|1829.46.peg.1793	CDS	NODE_1_length_557887_cov_18.0702	479835	481238	3	+	1404	Sodium/glycine symporter GlyP	Glycine cleavage system
fig|1829.46.peg.1794	CDS	NODE_1_length_557887_cov_18.0702	481526	485500	2	+	3975	WD-40 repeat protein	- none -
fig|1829.46.peg.1795	CDS	NODE_1_length_557887_cov_18.0702	486777	485464	-3	-	1314	Para-aminobenzoate synthase, aminase component (EC 2.6.1.85)	Chorismate: Intermediate for synthesis of Tryptophan, PAPA antibiotics, PABA, 3-hydroxyanthranilate and more.; <br>Folate Biosynthesis; <br>Tryptophan synthesis
fig|1829.46.peg.1796	CDS	NODE_1_length_557887_cov_18.0702	487671	486790	-3	-	882	putative sigma factor	- none -
fig|1829.46.peg.1797	CDS	NODE_1_length_557887_cov_18.0702	488873	487668	-2	-	1206	NADH dehydrogenase (EC 1.6.99.3)	Respiratory dehydrogenases 1; <br>Riboflavin synthesis cluster
fig|1829.46.peg.1798	CDS	NODE_1_length_557887_cov_18.0702	490146	489007	-3	-	1140	hypothetical protein	- none -
fig|1829.46.peg.1799	CDS	NODE_1_length_557887_cov_18.0702	491815	490235	-1	-	1581	Methionyl-tRNA synthetase (EC 6.1.1.10)	tRNA aminoacylation, Met
fig|1829.46.peg.1800	CDS	NODE_1_length_557887_cov_18.0702	491838	492668	3	+	831	Uncharacterized metal-dependent hydrolase YcfH	- none -
fig|1829.46.peg.1801	CDS	NODE_1_length_557887_cov_18.0702	492709	493785	1	+	1077	Alcohol dehydrogenase (EC 1.1.1.1)	5-FCL-like protein; <br>Butanol Biosynthesis; <br>Glycerolipid and Glycerophospholipid Metabolism in Bacteria
fig|1829.46.peg.1802	CDS	NODE_1_length_557887_cov_18.0702	493865	494293	2	+	429	Uncharacterized protein KRH_09310	- none -
fig|1829.46.peg.1803	CDS	NODE_1_length_557887_cov_18.0702	494435	496114	2	+	1680	Arylsulfatase (EC 3.1.6.1)	Galactosylceramide and Sulfatide metabolism; <br>Sulfatases and sulfatase modifying factor 1
fig|1829.46.peg.1804	CDS	NODE_1_length_557887_cov_18.0702	496167	496358	3	+	192	hypothetical protein	- none -
fig|1829.46.peg.1805	CDS	NODE_1_length_557887_cov_18.0702	496506	497633	3	+	1128	Resuscitation-promoting factor RpfB	- none -
fig|1829.46.peg.1806	CDS	NODE_1_length_557887_cov_18.0702	497687	498595	2	+	909	SSU rRNA (adenine(1518)-N(6)/adenine(1519)-N(6))-dimethyltransferase (EC 2.1.1.182)	RNA methylation
fig|1829.46.peg.1807	CDS	NODE_1_length_557887_cov_18.0702	498822	499028	3	+	207	Cold shock protein of CSP family	- none -
fig|1829.46.peg.1808	CDS	NODE_1_length_557887_cov_18.0702	499361	499095	-2	-	267	hypothetical protein	- none -
fig|1829.46.peg.1809	CDS	NODE_1_length_557887_cov_18.0702	499452	500387	3	+	936	4-diphosphocytidyl-2-C-methyl-D-erythritol kinase (EC 2.7.1.148)	Nonmevalonate Branch of Isoprenoid Biosynthesis
fig|1829.46.peg.1810	CDS	NODE_1_length_557887_cov_18.0702	500431	502224	1	+	1794	Bis-ABC ATPase Uup	- none -
fig|1829.46.peg.1811	CDS	NODE_1_length_557887_cov_18.0702	502298	502735	2	+	438	hypothetical protein	- none -
fig|1829.46.peg.1812	CDS	NODE_1_length_557887_cov_18.0702	503964	502810	-3	-	1155	Citronellyl-CoA dehydrogenase @ Acyl-CoA dehydrogenase (EC 1.3.8.-), Mycobacterial subgroup FadE13	- none -
fig|1829.46.peg.1813	CDS	NODE_1_length_557887_cov_18.0702	504761	503967	-2	-	795	Enoyl-CoA hydratase MSMEG_5198	- none -
fig|1829.46.peg.1814	CDS	NODE_1_length_557887_cov_18.0702	506272	504758	-1	-	1515	hypothetical protein	- none -
fig|1829.46.peg.1815	CDS	NODE_1_length_557887_cov_18.0702	506373	506981	3	+	609	Transcriptional regulator, TetR family	- none -
fig|1829.46.peg.1816	CDS	NODE_1_length_557887_cov_18.0702	507117	507599	3	+	483	Bile acid 7-alpha dehydratase BaiE (EC 4.2.1.106)	Bile hydrolysis
fig|1829.46.peg.1817	CDS	NODE_1_length_557887_cov_18.0702	507614	508075	2	+	462	Glyoxalase family protein	- none -
fig|1829.46.peg.1818	CDS	NODE_1_length_557887_cov_18.0702	508101	508772	3	+	672	Pyridoxamine 5&#39;-phosphate oxidase (EC 1.4.3.5)	Pyridoxin (Vitamin B6) Biosynthesis
fig|1829.46.peg.1819	CDS	NODE_1_length_557887_cov_18.0702	508822	509862	1	+	1041	3-hydroxyisobutyryl-CoA hydrolase (EC 3.1.2.4)	Valine degradation
fig|1829.46.peg.1820	CDS	NODE_1_length_557887_cov_18.0702	510498	509881	-3	-	618	hypothetical protein	- none -
fig|1829.46.peg.1821	CDS	NODE_1_length_557887_cov_18.0702	512369	510600	-2	-	1770	Peptide chain release factor 3	Translation termination factors bacterial
fig|1829.46.peg.1822	CDS	NODE_1_length_557887_cov_18.0702	512515	514152	1	+	1638	CoA ligase	- none -
fig|1829.46.peg.1823	CDS	NODE_1_length_557887_cov_18.0702	514750	514178	-1	-	573	Peptidyl-tRNA hydrolase (EC 3.1.1.29)	Sporulation-associated proteins with broader functions; <br>Translation termination factors bacterial
fig|1829.46.peg.1824	CDS	NODE_1_length_557887_cov_18.0702	515454	514846	-3	-	609	LSU ribosomal protein L25p	Ribosome LSU bacterial
fig|1829.46.peg.1825	CDS	NODE_1_length_557887_cov_18.0702	516865	515687	-1	-	1179	probable class-V aminotransferase	- none -
fig|1829.46.peg.1826	CDS	NODE_1_length_557887_cov_18.0702	517020	518249	3	+	1230	Glutamate--cysteine ligase (EC 6.3.2.2)	Glutathione: Biosynthesis and gamma-glutamyl cycle
fig|1829.46.peg.1827	CDS	NODE_1_length_557887_cov_18.0702	518246	519538	2	+	1293	Iron(II)-dependent oxidoreductase EgtB (hercynine sythase)	- none -
fig|1829.46.peg.1828	CDS	NODE_1_length_557887_cov_18.0702	519531	520280	3	+	750	Amidohydrolase EgtC (hercynylcysteine sulfoxide synthase)	- none -
fig|1829.46.peg.1829	CDS	NODE_1_length_557887_cov_18.0702	520277	521233	2	+	957	L-histidine N(alpha)-methyltransferase (EC 2.1.1.44)	- none -
fig|1829.46.peg.1830	CDS	NODE_1_length_557887_cov_18.0702	521298	522524	3	+	1227	Uncharacterized MFS-type transporter	- none -
fig|1829.46.peg.1831	CDS	NODE_1_length_557887_cov_18.0702	525081	522493	-3	-	2589	hypothetical protein	- none -
fig|1829.46.peg.1832	CDS	NODE_1_length_557887_cov_18.0702	525987	525304	-3	-	684	hypothetical protein	- none -
fig|1829.46.peg.1833	CDS	NODE_1_length_557887_cov_18.0702	526774	526145	-1	-	630	hypothetical protein	- none -
fig|1829.46.peg.1834	CDS	NODE_1_length_557887_cov_18.0702	527785	526808	-1	-	978	Ribose-phosphate pyrophosphokinase (EC 2.7.6.1)	De Novo Purine Biosynthesis; <br>Pentose phosphate pathway
fig|1829.46.peg.1835	CDS	NODE_1_length_557887_cov_18.0702	529257	527782	-3	-	1476	N-acetylglucosamine-1-phosphate uridyltransferase (EC 2.7.7.23) / Glucosamine-1-phosphate N-acetyltransferase (EC 2.3.1.157)	UDP-N-acetylmuramate from Fructose-6-phosphate Biosynthesis; <br>UDP-N-acetylmuramate from Fructose-6-phosphate Biosynthesis
fig|1829.46.peg.1836	CDS	NODE_1_length_557887_cov_18.0702	529553	530206	2	+	654	Transcriptional regulator, AcrR family	- none -
fig|1829.46.peg.1837	CDS	NODE_1_length_557887_cov_18.0702	530287	530931	1	+	645	Transcriptional regulator, AcrR family	- none -
fig|1829.46.peg.1838	CDS	NODE_1_length_557887_cov_18.0702	530928	531257	3	+	330	hypothetical protein	- none -
fig|1829.46.peg.1839	CDS	NODE_1_length_557887_cov_18.0702	531324	531899	3	+	576	Transcription-repair coupling factor	Transcription factors bacterial
fig|1829.46.peg.1840	CDS	NODE_1_length_557887_cov_18.0702	532048	531932	-1	-	117	hypothetical protein	- none -
fig|1829.46.peg.1841	CDS	NODE_1_length_557887_cov_18.0702	532064	535717	2	+	3654	Transcription-repair coupling factor	Transcription factors bacterial
fig|1829.46.peg.1842	CDS	NODE_1_length_557887_cov_18.0702	535714	536367	1	+	654	Nucleoside triphosphate pyrophosphohydrolase MazG (EC 3.6.1.8)	Nucleoside triphosphate pyrophosphohydrolase MazG
fig|1829.46.peg.1843	CDS	NODE_1_length_557887_cov_18.0702	536612	536379	-2	-	234	hypothetical protein	- none -
fig|1829.46.peg.1844	CDS	NODE_1_length_557887_cov_18.0702	536634	536942	3	+	309	hypothetical protein	- none -
fig|1829.46.peg.1845	CDS	NODE_1_length_557887_cov_18.0702	537657	537902	3	+	246	hypothetical protein	- none -
fig|1829.46.peg.1846	CDS	NODE_1_length_557887_cov_18.0702	537972	539333	3	+	1362	hypothetical protein	- none -
fig|1829.46.peg.1847	CDS	NODE_1_length_557887_cov_18.0702	539312	540706	2	+	1395	UDP-N-acetyl-D-glucosamine 6-dehydrogenase (EC 1.1.1.136)	- none -
fig|1829.46.peg.1848	CDS	NODE_1_length_557887_cov_18.0702	540749	541834	2	+	1086	dTDP-glucose 4,6-dehydratase (EC 4.2.1.46)	Rhamnose containing glycans; <br>dTDP-rhamnose synthesis
fig|1829.46.peg.1849	CDS	NODE_1_length_557887_cov_18.0702	541843	543384	1	+	1542	hypothetical protein	- none -
fig|1829.46.peg.1850	CDS	NODE_1_length_557887_cov_18.0702	543381	544166	3	+	786	hypothetical protein	- none -
fig|1829.46.peg.1851	CDS	NODE_1_length_557887_cov_18.0702	544563	545024	3	+	462	possible transcriptional regulator, AraC family	- none -
fig|1829.46.peg.1852	CDS	NODE_1_length_557887_cov_18.0702	545021	545443	2	+	423	hypothetical protein	- none -
fig|1829.46.peg.1853	CDS	NODE_1_length_557887_cov_18.0702	545580	546278	3	+	699	hypothetical protein	- none -
fig|1829.46.peg.1854	CDS	NODE_1_length_557887_cov_18.0702	546275	548392	2	+	2118	Molybdopterin biosynthesis protein MoeY	- none -
fig|1829.46.peg.1855	CDS	NODE_1_length_557887_cov_18.0702	548435	550291	2	+	1857	hypothetical protein	- none -
fig|1829.46.peg.1856	CDS	NODE_1_length_557887_cov_18.0702	550370	551131	2	+	762	hypothetical protein	- none -
fig|1829.46.peg.1857	CDS	NODE_1_length_557887_cov_18.0702	551248	552534	1	+	1287	Enolase (EC 4.2.1.11)	Glycolysis and Gluconeogenesis
fig|1829.46.peg.1858	CDS	NODE_1_length_557887_cov_18.0702	552543	553250	3	+	708	hypothetical protein	- none -
fig|1829.46.peg.1859	CDS	NODE_1_length_557887_cov_18.0702	553247	553774	2	+	528	FIG004853: possible toxin to DivIC	Possible new toxin-antitoxin system including DivIC
fig|1829.46.peg.1860	CDS	NODE_1_length_557887_cov_18.0702	553771	554715	1	+	945	Exopolyphosphatase (EC 3.6.1.11)	Phosphate metabolism; <br>Polyphosphate
fig|1829.46.peg.1861	CDS	NODE_1_length_557887_cov_18.0702	554946	555149	3	+	204	Cold shock protein of CSP family	- none -
fig|1829.46.peg.1862	CDS	NODE_1_length_557887_cov_18.0702	555754	555272	-1	-	483	hypothetical protein	- none -
fig|1829.46.peg.1863	CDS	NODE_1_length_557887_cov_18.0702	557004	555751	-3	-	1254	probable triacylglycerol lipase( EC:3.1.1.3 )	- none -
fig|1829.46.peg.1864	CDS	NODE_1_length_557887_cov_18.0702	557152	557658	1	+	507	hypothetical protein	- none -
fig|1829.46.peg.1865	CDS	NODE_20_length_83540_cov_18.9413	175	744	1	+	570	hypothetical protein	- none -
fig|1829.46.peg.1866	CDS	NODE_20_length_83540_cov_18.9413	820	1065	1	+	246	hypothetical protein	- none -
fig|1829.46.peg.1867	CDS	NODE_20_length_83540_cov_18.9413	2457	1078	-3	-	1380	Membrane alanine aminopeptidase (EC 3.4.11.2)	- none -
fig|1829.46.peg.1868	CDS	NODE_20_length_83540_cov_18.9413	6329	2424	-2	-	3906	Polyketide synthase modules and related proteins	- none -
fig|1829.46.peg.1869	CDS	NODE_20_length_83540_cov_18.9413	6681	7994	3	+	1314	Cysteine desulfurase (EC 2.8.1.7)	Alanine biosynthesis; <br>CBSS-84588.1.peg.1247; <br>Iron-sulfur cluster assembly
fig|1829.46.peg.1870	CDS	NODE_20_length_83540_cov_18.9413	8204	8821	2	+	618	hypothetical protein	- none -
fig|1829.46.peg.1871	CDS	NODE_20_length_83540_cov_18.9413	9414	8884	-3	-	531	Response regulator receiver:Transcriptional regulatory protein, C- terminal	- none -
fig|1829.46.peg.1872	CDS	NODE_20_length_83540_cov_18.9413	10107	9634	-3	-	474	YbaK family protein SCO3165	- none -
fig|1829.46.peg.1873	CDS	NODE_20_length_83540_cov_18.9413	10221	11051	3	+	831	Enoyl-CoA hydratase/isomerase Rv3774	- none -
fig|1829.46.peg.1874	CDS	NODE_20_length_83540_cov_18.9413	11610	11119	-3	-	492	Inorganic pyrophosphatase (EC 3.6.1.1)	Phosphate metabolism
fig|1829.46.peg.1875	CDS	NODE_20_length_83540_cov_18.9413	11873	13216	2	+	1344	D-alanyl-D-alanine carboxypeptidase (EC 3.4.16.4)	CBSS-84588.1.peg.1247; <br>Metallocarboxypeptidases (EC 3.4.17.-); <br>Murein Hydrolases
fig|1829.46.peg.1876	CDS	NODE_20_length_83540_cov_18.9413	13213	14262	1	+	1050	hypothetical protein	- none -
fig|1829.46.peg.1877	CDS	NODE_20_length_83540_cov_18.9413	14265	15287	3	+	1023	tRNA(Ile)-lysidine synthetase (EC 6.3.4.19)	Folate biosynthesis cluster
fig|1829.46.peg.1878	CDS	NODE_20_length_83540_cov_18.9413	15300	15854	3	+	555	Hypoxanthine-guanine phosphoribosyltransferase (EC 2.4.2.8)	Folate biosynthesis cluster; <br>Purine conversions
fig|1829.46.peg.1879	CDS	NODE_20_length_83540_cov_18.9413	16107	18671	3	+	2565	Cell division-associated, ATP-dependent zinc metalloprotease FtsH	- none -
fig|1829.46.peg.1880	CDS	NODE_20_length_83540_cov_18.9413	18757	19407	1	+	651	GTP cyclohydrolase I (EC 3.5.4.16) type 1	Folate Biosynthesis; <br>Folate biosynthesis cluster
fig|1829.46.peg.1881	CDS	NODE_20_length_83540_cov_18.9413	19404	20261	3	+	858	Dihydropteroate synthase (EC 2.5.1.15)	Folate Biosynthesis; <br>Folate biosynthesis cluster
fig|1829.46.peg.1882	CDS	NODE_20_length_83540_cov_18.9413	20258	20641	2	+	384	Dihydroneopterin aldolase (EC 4.1.2.25)	Folate Biosynthesis; <br>Folate biosynthesis cluster
fig|1829.46.peg.1883	CDS	NODE_20_length_83540_cov_18.9413	20638	21162	1	+	525	2-amino-4-hydroxy-6-hydroxymethyldihydropteridine pyrophosphokinase (EC 2.7.6.3)	Folate Biosynthesis; <br>Folate biosynthesis cluster
fig|1829.46.peg.1884	CDS	NODE_20_length_83540_cov_18.9413	21174	21650	3	+	477	FIG027937: secreted protein	Folate biosynthesis cluster
fig|1829.46.peg.1885	CDS	NODE_20_length_83540_cov_18.9413	21782	22936	2	+	1155	FIG00819990: Possible membrane protein	- none -
fig|1829.46.peg.1886	CDS	NODE_20_length_83540_cov_18.9413	23096	24031	2	+	936	Ketopantoate reductase PanG (EC 1.1.1.169)	Coenzyme A Biosynthesis; <br>Coenzyme A Biosynthesis cluster; <br>Folate biosynthesis cluster
fig|1829.46.peg.1887	CDS	NODE_20_length_83540_cov_18.9413	24024	24962	3	+	939	Pantoate--beta-alanine ligase (EC 6.3.2.1)	Coenzyme A Biosynthesis; <br>Coenzyme A Biosynthesis cluster; <br>Folate biosynthesis cluster
fig|1829.46.peg.1888	CDS	NODE_20_length_83540_cov_18.9413	25007	25444	2	+	438	Aspartate 1-decarboxylase (EC 4.1.1.11)	Coenzyme A Biosynthesis; <br>Coenzyme A Biosynthesis cluster; <br>Folate biosynthesis cluster
fig|1829.46.peg.1889	CDS	NODE_20_length_83540_cov_18.9413	25447	26280	1	+	834	Pantothenate kinase type III, CoaX-like (EC 2.7.1.33)	Coenzyme A Biosynthesis; <br>Coenzyme A Biosynthesis cluster
fig|1829.46.peg.1890	CDS	NODE_20_length_83540_cov_18.9413	26374	26859	1	+	486	hypothetical protein	- none -
fig|1829.46.peg.1891	CDS	NODE_20_length_83540_cov_18.9413	26913	28424	3	+	1512	Lysyl-tRNA synthetase (class II) (EC 6.1.1.6)	tRNA aminoacylation, Lys
fig|1829.46.peg.1892	CDS	NODE_20_length_83540_cov_18.9413	28520	28879	2	+	360	Histone protein Lsr2	- none -
fig|1829.46.peg.1893	CDS	NODE_20_length_83540_cov_18.9413	29030	30460	2	+	1431	putative phospholipase D family protein	- none -
fig|1829.46.peg.1894	CDS	NODE_20_length_83540_cov_18.9413	30805	30596	-1	-	210	hypothetical protein	- none -
fig|1829.46.peg.1895	CDS	NODE_20_length_83540_cov_18.9413	30794	33274	2	+	2481	ATP-dependent Clp protease, ATP-binding subunit ClpC	- none -
fig|1829.46.peg.1896	CDS	NODE_20_length_83540_cov_18.9413	34043	33381	-2	-	663	hypothetical protein	- none -
fig|1829.46.peg.1897	CDS	NODE_20_length_83540_cov_18.9413	34109	34753	2	+	645	Metallo-beta-lactamase superfamily protein	- none -
fig|1829.46.peg.1898	CDS	NODE_20_length_83540_cov_18.9413	35403	34777	-3	-	627	hypothetical protein	- none -
fig|1829.46.peg.1899	CDS	NODE_20_length_83540_cov_18.9413	35523	36821	3	+	1299	hypothetical protein	- none -
fig|1829.46.peg.1900	CDS	NODE_20_length_83540_cov_18.9413	36939	37379	3	+	441	Organic hydroperoxide resistance protein	CBSS-269482.1.peg.1294; <br>Oxidative stress
fig|1829.46.peg.1901	CDS	NODE_20_length_83540_cov_18.9413	37441	38127	1	+	687	2-hydroxychromene-2-carboxylate isomerase/DsbA-like thioredoxin domain	- none -
fig|1829.46.peg.1902	CDS	NODE_20_length_83540_cov_18.9413	38647	38117	-1	-	531	hypothetical protein	- none -
fig|1829.46.peg.1903	CDS	NODE_20_length_83540_cov_18.9413	38954	38649	-2	-	306	Heme-degrading protein MhuD (no EC)	- none -
fig|1829.46.peg.1904	CDS	NODE_20_length_83540_cov_18.9413	38988	39743	3	+	756	Putative hydrolase	- none -
fig|1829.46.peg.1905	CDS	NODE_20_length_83540_cov_18.9413	40624	39740	-1	-	885	A/G-specific adenine glycosylase (EC 3.2.2.-)	DNA repair, bacterial
fig|1829.46.peg.1906	CDS	NODE_20_length_83540_cov_18.9413	40718	41347	2	+	630	Carbonic anhydrase, beta class (EC 4.2.1.1)	- none -
fig|1829.46.peg.1907	CDS	NODE_20_length_83540_cov_18.9413	41521	42195	1	+	675	hypothetical protein	- none -
fig|1829.46.peg.1908	CDS	NODE_20_length_83540_cov_18.9413	43301	42219	-2	-	1083	DNA integrity scanning protein DisA	A DNA integrity scanning protein that co-occurs with RadA
fig|1829.46.peg.1909	CDS	NODE_20_length_83540_cov_18.9413	43396	43959	1	+	564	hypothetical protein	- none -
fig|1829.46.peg.1910	CDS	NODE_20_length_83540_cov_18.9413	45336	44080	-3	-	1257	DNA polymerase IV (EC 2.7.7.7)	DNA repair, bacterial
fig|1829.46.peg.1911	CDS	NODE_20_length_83540_cov_18.9413	46785	45394	-3	-	1392	DNA repair protein RadA	A DNA integrity scanning protein that co-occurs with RadA; <br>DNA repair, bacterial
fig|1829.46.peg.1912	CDS	NODE_20_length_83540_cov_18.9413	47509	46877	-1	-	633	hypothetical protein	- none -
fig|1829.46.peg.1913	CDS	NODE_20_length_83540_cov_18.9413	47786	48274	2	+	489	CarD-like transcriptional regulator	- none -
fig|1829.46.peg.1914	CDS	NODE_20_length_83540_cov_18.9413	48300	49007	3	+	708	2-C-methyl-D-erythritol 4-phosphate cytidylyltransferase (EC 2.7.7.60)	Nonmevalonate Branch of Isoprenoid Biosynthesis; <br>Stationary phase repair cluster
fig|1829.46.peg.1915	CDS	NODE_20_length_83540_cov_18.9413	49013	49489	2	+	477	2-C-methyl-D-erythritol 2,4-cyclodiphosphate synthase (EC 4.6.1.12)	Nonmevalonate Branch of Isoprenoid Biosynthesis; <br>Stationary phase repair cluster
fig|1829.46.peg.1916	CDS	NODE_20_length_83540_cov_18.9413	49501	50895	1	+	1395	Cysteinyl-tRNA synthetase (EC 6.1.1.16)	tRNA aminoacylation, Cys
fig|1829.46.peg.1917	CDS	NODE_20_length_83540_cov_18.9413	50895	51863	3	+	969	23S rRNA (guanosine(2251)-2&#39;-O)-methyltransferase (EC 2.1.1.185)	- none -
fig|1829.46.peg.1918	CDS	NODE_20_length_83540_cov_18.9413	51986	53029	2	+	1044	Alpha/beta hydrolase fold-3 domain protein	- none -
fig|1829.46.peg.1919	CDS	NODE_20_length_83540_cov_18.9413	53918	53046	-2	-	873	Allophanate hydrolase 2 subunit 2 (EC 3.5.1.54)	EC699-706; <br>Urea carboxylase and Allophanate hydrolase cluster
fig|1829.46.peg.1920	CDS	NODE_20_length_83540_cov_18.9413	54006	55358	3	+	1353	Mg/Co/Ni transporter MgtE, CBS domain-containing	- none -
fig|1829.46.peg.1921	CDS	NODE_20_length_83540_cov_18.9413	55985	55377	-2	-	609	Allophanate hydrolase 2 subunit 1 (EC 3.5.1.54)	EC699-706; <br>Urea carboxylase and Allophanate hydrolase cluster
fig|1829.46.peg.1922	CDS	NODE_20_length_83540_cov_18.9413	56769	56011	-3	-	759	Lactam utilization protein LamB	EC699-706; <br>Urea carboxylase and Allophanate hydrolase cluster
fig|1829.46.peg.1923	CDS	NODE_20_length_83540_cov_18.9413	58150	56789	-1	-	1362	Cholesterol oxidase (EC 1.1.3.6) @ Steroid Delta(5)->Delta(4)-isomerase (EC 5.3.3.1)	- none -
fig|1829.46.peg.1924	CDS	NODE_20_length_83540_cov_18.9413	59130	58246	-3	-	885	Zinc ABC transporter, permease protein ZnuB	- none -
fig|1829.46.peg.1925	CDS	NODE_20_length_83540_cov_18.9413	59990	59127	-2	-	864	Zinc ABC transporter, ATP-binding protein ZnuC	- none -
fig|1829.46.peg.1926	CDS	NODE_20_length_83540_cov_18.9413	61087	60017	-1	-	1071	Zinc ABC transporter, substrate-binding protein ZnuA	- none -
fig|1829.46.peg.1927	CDS	NODE_20_length_83540_cov_18.9413	61257	62363	3	+	1107	Transcriptional regulator, LacI family	- none -
fig|1829.46.peg.1928	CDS	NODE_20_length_83540_cov_18.9413	64895	62391	-2	-	2505	Trehalose-6-phosphate phosphatase (EC 3.1.3.12)	Trehalose Biosynthesis
fig|1829.46.peg.1929	CDS	NODE_20_length_83540_cov_18.9413	65742	65083	-3	-	660	Transcriptional regulator KstR, TetR family	- none -
fig|1829.46.peg.1930	CDS	NODE_20_length_83540_cov_18.9413	65832	67973	3	+	2142	Acyl-CoA dehydrogenase	- none -
fig|1829.46.peg.1931	CDS	NODE_20_length_83540_cov_18.9413	68041	69084	1	+	1044	Acyl-CoA dehydrogenase (EC 1.3.8.-), Mycobacterial subgroup FadE28; Acyl-CoA dehydrogenase IgrB	- none -
fig|1829.46.peg.1932	CDS	NODE_20_length_83540_cov_18.9413	69069	70220	3	+	1152	Acyl-CoA dehydrogenase (EC 1.3.8.-), Mycobacterial subgroup FadE29; Acyl-CoA dehydrogenase IgrC	- none -
fig|1829.46.peg.1933	CDS	NODE_20_length_83540_cov_18.9413	70235	71272	2	+	1038	Acyl-CoA transferase domain of IgrD / Nucleic-acid-binding domain of IgrD	- none -
fig|1829.46.peg.1934	CDS	NODE_20_length_83540_cov_18.9413	71269	71673	1	+	405	Enoyl coenzyme A hydratase IgrE	- none -
fig|1829.46.peg.1935	CDS	NODE_20_length_83540_cov_18.9413	71670	72839	3	+	1170	Sterol carrier protein IgrF	- none -
fig|1829.46.peg.1936	CDS	NODE_20_length_83540_cov_18.9413	72919	74325	1	+	1407	hypothetical protein	- none -
fig|1829.46.peg.1937	CDS	NODE_20_length_83540_cov_18.9413	74442	75275	3	+	834	Oxidoreductase, short-chain dehydrogenase/reductase family	- none -
fig|1829.46.peg.1938	CDS	NODE_20_length_83540_cov_18.9413	75364	76341	1	+	978	Efflux ABC transporter, ATP-binding protein	- none -
fig|1829.46.peg.1939	CDS	NODE_20_length_83540_cov_18.9413	76338	77141	3	+	804	Efflux ABC transporter, permease protein	- none -
fig|1829.46.peg.1940	CDS	NODE_20_length_83540_cov_18.9413	77791	77177	-1	-	615	BRAMP	- none -
fig|1829.46.peg.1941	CDS	NODE_20_length_83540_cov_18.9413	78918	77860	-3	-	1059	hypothetical protein	- none -
fig|1829.46.peg.1942	CDS	NODE_20_length_83540_cov_18.9413	80725	78980	-1	-	1746	FAD/FMN-containing dehydrogenases	- none -
fig|1829.46.peg.1943	CDS	NODE_20_length_83540_cov_18.9413	81618	80758	-3	-	861	FIG00999917: Enoyl-CoA hydratase	- none -
fig|1829.46.peg.1944	CDS	NODE_20_length_83540_cov_18.9413	83539	81659	-1	-	1881	3-oxosteroid 1-dehydrogenase (EC 1.3.99.4)	- none -
fig|1829.46.peg.1945	CDS	NODE_21_length_78554_cov_19.1497	3	1331	3	+	1329	hypothetical protein	- none -
fig|1829.46.peg.1946	CDS	NODE_21_length_78554_cov_19.1497	1390	2190	1	+	801	hypothetical protein	- none -
fig|1829.46.peg.1947	CDS	NODE_21_length_78554_cov_19.1497	2195	2986	2	+	792	hypothetical protein	- none -
fig|1829.46.peg.1948	CDS	NODE_21_length_78554_cov_19.1497	2997	3299	3	+	303	hypothetical protein	- none -
fig|1829.46.peg.1949	CDS	NODE_21_length_78554_cov_19.1497	5539	3422	-1	-	2118	Catalase KatE-intracellular protease (EC 1.11.1.6)	- none -
fig|1829.46.peg.1950	CDS	NODE_21_length_78554_cov_19.1497	7118	5637	-2	-	1482	putative carboxylesterase	- none -
fig|1829.46.peg.1951	CDS	NODE_21_length_78554_cov_19.1497	7911	7255	-3	-	657	hypothetical protein	- none -
fig|1829.46.peg.1952	CDS	NODE_21_length_78554_cov_19.1497	8744	7998	-2	-	747	ATP-dependent Clp protease, ATP-binding subunit ClpC	- none -
fig|1829.46.peg.1953	CDS	NODE_21_length_78554_cov_19.1497	10224	8794	-3	-	1431	hypothetical protein	- none -
fig|1829.46.peg.1954	CDS	NODE_21_length_78554_cov_19.1497	10437	11492	3	+	1056	hypothetical protein	- none -
fig|1829.46.peg.1955	CDS	NODE_21_length_78554_cov_19.1497	11514	12863	3	+	1350	Nitrilotriacetate monooxygenase component A (EC 1.14.13.-)	- none -
fig|1829.46.peg.1956	CDS	NODE_21_length_78554_cov_19.1497	12893	13780	2	+	888	ABC transporter, permease protein (cluster 10, nitrate/sulfonate/bicarbonate)	- none -
fig|1829.46.peg.1957	CDS	NODE_21_length_78554_cov_19.1497	13756	14478	1	+	723	ABC transporter, ATP-binding protein (cluster 10, nitrate/sulfonate/bicarbonate)	- none -
fig|1829.46.peg.1958	CDS	NODE_21_length_78554_cov_19.1497	14551	15267	1	+	717	hypothetical protein	- none -
fig|1829.46.peg.1959	CDS	NODE_21_length_78554_cov_19.1497	15335	16594	2	+	1260	hypothetical protein	- none -
fig|1829.46.peg.1960	CDS	NODE_21_length_78554_cov_19.1497	16759	18420	1	+	1662	Catalase KatE (EC 1.11.1.6)	- none -
fig|1829.46.peg.1961	CDS	NODE_21_length_78554_cov_19.1497	19494	18496	-3	-	999	Acryloyl-CoA reductase AcuI/YhdH (EC 1.3.1.84)	- none -
fig|1829.46.peg.1962	CDS	NODE_21_length_78554_cov_19.1497	21823	19541	-1	-	2283	Lead, cadmium, zinc and mercury transporting ATPase (EC 3.6.3.3) (EC 3.6.3.5); Copper-translocating P-type ATPase (EC 3.6.3.4)	Copper Transport System; <br>Copper homeostasis
fig|1829.46.peg.1963	CDS	NODE_21_length_78554_cov_19.1497	22811	21849	-2	-	963	FIG00995371: possibly secreted protein	- none -
fig|1829.46.peg.1964	CDS	NODE_21_length_78554_cov_19.1497	23014	22808	-1	-	207	Copper(I) chaperone CopZ	Copper Transport System
fig|1829.46.peg.1965	CDS	NODE_21_length_78554_cov_19.1497	23402	23055	-2	-	348	Repressor CsoR of the copZA operon	Copper Transport System
fig|1829.46.peg.1966	CDS	NODE_21_length_78554_cov_19.1497	23688	23554	-3	-	135	hypothetical protein	- none -
fig|1829.46.peg.1967	CDS	NODE_21_length_78554_cov_19.1497	24013	23807	-1	-	207	hypothetical protein	- none -
fig|1829.46.peg.1968	CDS	NODE_21_length_78554_cov_19.1497	24707	24066	-2	-	642	Dihydrofolate reductase homolog	- none -
fig|1829.46.peg.1969	CDS	NODE_21_length_78554_cov_19.1497	25725	24790	-3	-	936	hypothetical protein	- none -
fig|1829.46.peg.1970	CDS	NODE_21_length_78554_cov_19.1497	25774	25968	1	+	195	hypothetical protein	- none -
fig|1829.46.peg.1971	CDS	NODE_21_length_78554_cov_19.1497	25965	26483	3	+	519	Transcriptional regulator, MerR family	Cobalt-zinc-cadmium resistance
fig|1829.46.peg.1972	CDS	NODE_21_length_78554_cov_19.1497	26712	27575	3	+	864	hypothetical protein	- none -
fig|1829.46.peg.1973	CDS	NODE_21_length_78554_cov_19.1497	28338	27619	-3	-	720	hypothetical protein	- none -
fig|1829.46.peg.1974	CDS	NODE_21_length_78554_cov_19.1497	28743	30059	3	+	1317	FIG00824290: FHA domain protein	- none -
fig|1829.46.peg.1975	CDS	NODE_21_length_78554_cov_19.1497	30214	30675	1	+	462	FHA-domain-containing protein	- none -
fig|1829.46.peg.1976	CDS	NODE_21_length_78554_cov_19.1497	30672	32219	3	+	1548	Serine/threonine phosphatase PPP (EC 3.1.3.16)	- none -
fig|1829.46.peg.1977	CDS	NODE_21_length_78554_cov_19.1497	32219	33667	2	+	1449	FtsW-like cell division membrane protein CA_C0505	- none -
fig|1829.46.peg.1978	CDS	NODE_21_length_78554_cov_19.1497	33664	35148	1	+	1485	FtsI-like cell elongation transpeptidase	- none -
fig|1829.46.peg.1979	CDS	NODE_21_length_78554_cov_19.1497	35150	36718	2	+	1569	Serine/threonine-protein kinase PknA (EC 2.7.11.1)	- none -
fig|1829.46.peg.1980	CDS	NODE_21_length_78554_cov_19.1497	36715	38619	1	+	1905	Serine/threonine-protein kinase PknB (EC 2.7.11.1)	- none -
fig|1829.46.peg.1981	CDS	NODE_21_length_78554_cov_19.1497	39355	38693	-1	-	663	Anthranilate synthase, amidotransferase component (EC 4.1.3.27) @ Para-aminobenzoate synthase, amidotransferase component (EC 2.6.1.85)	Chorismate: Intermediate for synthesis of Tryptophan, PAPA antibiotics, PABA, 3-hydroxyanthranilate and more.; <br>Chorismate: Intermediate for synthesis of Tryptophan, PAPA antibiotics, PABA, 3-hydroxyanthranilate and more.; <br>Folate Biosynthesis; <br>Tryptophan synthesis; <br>Tryptophan synthesis
fig|1829.46.peg.1982	CDS	NODE_21_length_78554_cov_19.1497	40208	39483	-2	-	726	FIG215594: Membrane spanning protein	- none -
fig|1829.46.peg.1983	CDS	NODE_21_length_78554_cov_19.1497	40312	40575	1	+	264	FIG018426: putative septation inhibitor protein	- none -
fig|1829.46.peg.1984	CDS	NODE_21_length_78554_cov_19.1497	40683	41141	3	+	459	FIG020554: membrane protein	Peptidyl-prolyl cis-trans isomerase containing cluster
fig|1829.46.peg.1985	CDS	NODE_21_length_78554_cov_19.1497	42052	41126	-1	-	927	FIG056164: rhomboid family serine protease	Peptidyl-prolyl cis-trans isomerase containing cluster
fig|1829.46.peg.1986	CDS	NODE_21_length_78554_cov_19.1497	42590	42063	-2	-	528	Peptidyl-prolyl cis-trans isomerase (EC 5.2.1.8)	Peptidyl-prolyl cis-trans isomerase containing cluster
fig|1829.46.peg.1987	CDS	NODE_21_length_78554_cov_19.1497	42694	43158	1	+	465	hypothetical protein	- none -
fig|1829.46.peg.1988	CDS	NODE_21_length_78554_cov_19.1497	43513	45492	1	+	1980	Acyl-CoA dehydrogenase	- none -
fig|1829.46.peg.1989	CDS	NODE_21_length_78554_cov_19.1497	46858	45566	-1	-	1293	Triacylglycerol lipase precursor (EC 3.1.1.3)	Triacylglycerol metabolism
fig|1829.46.peg.1990	CDS	NODE_21_length_78554_cov_19.1497	47075	48184	2	+	1110	hypothetical protein	- none -
fig|1829.46.peg.1991	CDS	NODE_21_length_78554_cov_19.1497	49174	48185	-1	-	990	Ribonucleoside-diphosphate reductase (EC 1.17.4.1)	- none -
fig|1829.46.peg.1992	CDS	NODE_21_length_78554_cov_19.1497	50395	49220	-1	-	1176	Putative Dyp-type peroxidase, associated with bacterial analog of Cox17 protein	- none -
fig|1829.46.peg.1993	CDS	NODE_21_length_78554_cov_19.1497	50894	50388	-2	-	507	Copper metallochaperone PCu(A)C, inserts Cu(I) into cytochrome oxidase subunit II	- none -
fig|1829.46.peg.1994	CDS	NODE_21_length_78554_cov_19.1497	51472	50969	-1	-	504	hypothetical protein	- none -
fig|1829.46.peg.1995	CDS	NODE_21_length_78554_cov_19.1497	51618	52184	3	+	567	putative ABC transport system, permease protein	- none -
fig|1829.46.peg.1996	CDS	NODE_21_length_78554_cov_19.1497	52245	52748	3	+	504	putative ABC transport system, permease protein	- none -
fig|1829.46.peg.1997	CDS	NODE_21_length_78554_cov_19.1497	52745	53425	2	+	681	putative ABC transport system, ATP-binding protein	- none -
fig|1829.46.peg.1998	CDS	NODE_21_length_78554_cov_19.1497	53457	54029	3	+	573	Transcriptional regulator, AcrR family	- none -
fig|1829.46.peg.1999	CDS	NODE_21_length_78554_cov_19.1497	54596	54066	-2	-	531	probable methyltransferase	- none -
[truncated: 2,717 more rows]
