# Supplementary material for: Data on genome sequencing, assembly, annotation and genomic analysis of Rhodococcus rhodochrous strain SPC17 isolated from Lonar Lake
Source: Data Brief. 2020 Feb 26;29:105336. doi: 10.1016/j.dib.2020.105336 (PMC7058525; doi:10.1016/j.dib.2020.105336)
Supplement: Multimedia component 2 [file mmc2.xml]

<?xml version="1.0" encoding="utf-8" standalone="no"?>
<data>
  <datasets>
    <author>satseemayadav@gmail.com;satseema@yahoo.co.in</author>
    <type>1</type>
    <dataset>
      <name>Data on genome sequencing, assembly, annotation and genomic analysis of Rhodococcus rhodochrnous strain SPC17 isolated from Lonar Lake</name>
      <caption />
      <description>The current dataset are related to draft genome of Rhodococcus rhodochrnous strain SPC17 isolated from sediments of Lonar Lake. The de novo assembly of 1598096 Illumina’s paired-end sequencing reads resulted in 51 contigs for an overall genome assembly size of 4.98Mb. A total of 4546 genes were predicted. RAST annotations result in in a total of 295 subsystems with 25% subsystem coverage.</description>
      <filetype>
        <name />
      </filetype>
      <filesize />
      <source>0</source>
      <sourcename>Original Data</sourcename>
      <access>
        <type>1</type>
        <name>Data available in data repository</name>
        <reponame>National Center for Biotechnology Information (NCBI)</reponame>
        <PersistentId />
        <deeplinkurl>https://www.ncbi.nlm.nih.gov/nuccore/WUUR00000000</deeplinkurl>
      </access>
    </dataset>
  </datasets>
</data>
